# Supplementary material for: Modelling of climate change impact on flow conditions in the lowland anastomosing river
Source: PeerJ. 2020 Jun 23;8:e9275. doi: 10.7717/peerj.9275 (PMC7319031; doi:10.7717/peerj.9275)
Supplement: Supplemental Information 1 — Q_model 1–9 refers to Regional Climate Model ensemble used in the study [file peerj-08-9275-s001.xlsx]

## Sheet: 1973-2000
Date	Q_model1	Q_model2	Q_model3	Q_model4	Q_model5	Q_model6	Q_model7	Q_model8	Q_model9
1973-01-01	9.697	11.74	0.1805	1.48	2.106	7.642	4.963	2.696	3.607
1973-01-02	11.03	14.89	0.1763	1.429	1.884	7.486	4.984	2.433	3.385
1973-01-03	12.53	17.77	0.1857	1.381	1.723	7.329	4.696	2.208	4.589
1973-01-04	14	19.66	0.1932	1.357	1.593	7.175	4.364	2.313	5.574
1973-01-05	15.75	19.93	0.195	1.328	1.428	7.024	3.877	5.228	6.906
1973-01-06	15.75	18.63	0.1907	1.282	1.283	6.881	3.335	10.64	11.91
1973-01-07	14.77	16.59	0.1846	1.275	1.22	6.728	2.858	20.6	16.99
1973-01-08	13.59	14.45	0.175	1.251	1.142	6.589	2.463	28.62	20.07
1973-01-09	12.33	12.53	0.1594	1.248	1.124	6.45	2.133	37.51	21.7
1973-01-10	14.7	10.95	0.1279	1.25	1.101	6.315	1.849	42.68	21.06
1973-01-11	26.8	16.99	0.1198	1.22	1.107	6.176	1.617	44.13	19.73
1973-01-12	36.59	25.22	0.09025	1.517	1.113	6.05	1.426	43.03	17.95
1973-01-13	39.68	29.17	0.09298	1.525	1.085	5.911	1.277	39.97	16.26
1973-01-14	40.71	35.25	0.6685	1.442	1.085	5.808	1.167	35.45	14.64
1973-01-15	40.67	38.32	1.887	1.407	1.107	5.706	1.078	30.27	12.75
1973-01-16	40.49	39.17	4.771	1.366	1.117	5.592	1.821	25.26	10.69
1973-01-17	40.46	39.64	8.555	1.307	1.113	5.488	3.021	20.91	8.71
1973-01-18	40.34	38.94	11.75	1.257	1.074	5.386	4.014	17.32	7.021
1973-01-19	39.66	36.98	13.46	1.201	0.9807	5.274	6.168	14.48	5.7
1973-01-20	50.58	42.51	13.24	1.149	0.9613	5.157	7.924	12.29	4.703
1973-01-21	55	43.85	11.52	1.109	0.9597	5.054	8.364	10.59	3.96
1973-01-22	56.61	43.54	9.108	1.046	0.9531	4.967	7.824	9.285	3.396
1973-01-23	55.92	43.58	6.791	0.9807	0.9722	4.879	7.249	8.243	2.963
1973-01-24	53.98	44.3	4.93	1.01	0.9778	4.792	6.395	7.398	2.631
1973-01-25	54.98	46.63	3.562	1.037	0.9755	4.67	5.501	6.715	2.374
1973-01-26	54.25	48.57	2.6	1.064	0.976	4.584	8.024	6.153	2.177
1973-01-27	51.92	49.39	1.933	1.086	0.9709	4.493	9.226	5.683	2.015
1973-01-28	51.99	51.3	1.465	1.1	0.949	4.408	9.312	5.278	1.875
1973-01-29	50.3	53.2	1.132	1.103	0.9447	4.407	9.383	4.944	1.756
1973-01-30	47.36	52.79	0.891	1.095	0.9259	4.428	9.386	4.653	1.663
1973-01-31	44.54	50.4	0.7128	1.083	0.9225	4.424	9.072	4.401	1.578
1973-02-01	42.16	47.3	0.5714	1.069	0.9382	4.393	13.55	4.179	1.497
1973-02-02	40.06	44.13	0.4659	1.054	0.9306	4.307	16.26	3.987	1.444
1973-02-03	38.16	41.09	0.3925	1.036	0.9166	4.207	17.27	3.81	1.404
1973-02-04	36.33	38.26	0.3423	0.9605	0.8688	4.113	18.13	3.653	1.32
1973-02-05	34.59	35.74	0.2631	0.9147	0.8196	4.005	23.78	3.518	1.184
1973-02-06	32.97	33.56	0.1854	0.9154	0.783	3.868	26.08	3.396	1.095
1973-02-07	31.6	31.72	0.08951	0.8846	0.7415	3.736	25.33	3.289	1.031
1973-02-08	30.34	30.15	0.02971	0.7548	0.7286	3.631	23.62	3.17	1.04
1973-02-09	29.23	28.86	0.02436	0.7552	0.6752	3.54	21.54	3.07	1.013
1973-02-10	28.2	27.77	0.03738	0.7772	0.6787	3.451	19.21	2.944	0.9585
1973-02-11	27.35	26.76	0.07612	0.8101	0.708	3.361	18.78	2.841	0.9578
1973-02-12	26.58	25.86	0.1327	0.8174	0.7236	3.268	17.57	2.756	0.9154
1973-02-13	25.85	25.08	0.2217	0.8224	0.7096	3.21	15.84	2.663	0.922
1973-02-14	25.24	24.35	0.2801	0.8209	0.745	3.117	14.84	4.836	0.9977
1973-02-15	24.97	23.71	0.3063	0.8349	1.63	3.104	14.05	7.219	1.198
1973-02-16	25.24	23.1	0.3059	0.8439	3.228	7.97	13.6	9.21	1.453
1973-02-17	26.48	22.52	0.264	0.784	5.6	9.956	13.53	11.39	1.632
1973-02-18	26.87	22.09	0.1971	0.6779	8.04	9.452	13.61	14.59	1.689
1973-02-19	26.67	23.75	0.1266	0.6171	9.648	8.906	13.66	23.84	2.064
1973-02-20	26.84	28.9	0.5052	1.593	9.879	8.602	13.44	35.38	6.352
1973-02-21	30.11	31.36	1.185	6.037	9.07	8.2	12.92	45.91	19.61
1973-02-22	35.59	36.7	6.415	19.01	7.656	7.8	12.23	53.86	36.33
1973-02-23	38.37	40.28	10.65	28.35	6.133	7.342	11.58	58.46	49.55
1973-02-24	40.34	42	13.58	35.1	4.792	6.728	11.16	59.14	58.43
1973-02-25	42.31	42.68	15.45	40.09	3.858	6.012	10.55	56.01	61.7
1973-02-26	43.84	42.23	15.54	41.62	3.572	5.313	9.837	50.25	58.54
1973-02-27	44.11	40.77	13.93	39.65	4.058	4.707	9.145	43.38	50.67
1973-02-28	46.12	41.51	11.39	37.76	4.975	4.184	8.493	37.44	40.99
1973-03-01	46.27	41.2	8.748	34.44	6.984	3.781	7.877	32.3	31.93
1973-03-02	49.58	40.61	6.475	30.51	7.667	3.46	7.348	28.68	24.52
1973-03-03	50.55	39.99	4.715	26.73	7.417	3.129	6.932	29.37	18.94
1973-03-04	49.93	39.21	3.426	22.89	7.237	2.777	6.697	29.92	14.83
1973-03-05	49.21	38.83	2.5	19.05	7.194	2.548	6.795	30.09	11.89
1973-03-06	48.21	37.72	1.849	15.45	6.978	2.401	7.173	30.81	13.48
1973-03-07	46.7	36.24	1.45	12.41	6.411	2.307	7.683	35.39	21.26
1973-03-08	44.82	34.86	1.297	10.06	5.553	3.466	8.133	40.44	35.29
1973-03-09	42.76	33.62	1.384	8.245	5.186	5.834	8.344	42.81	52.22
1973-03-10	42.88	33.03	1.619	6.85	9.436	11.51	10.01	46.45	73.76
1973-03-11	42.25	32.36	1.835	5.817	22.77	19.23	10.49	49.13	93.36
1973-03-12	42.28	32.59	1.918	5.022	45.73	26	10.1	50.28	100.9
1973-03-13	44.93	33.54	1.854	17.38	74.09	31.54	9.64	50.3	102.5
1973-03-14	45.34	36.8	1.921	29.27	107.2	35.78	9.202	49.65	98.57
1973-03-15	45.87	37.89	4.229	33.73	129	37.33	8.697	47.87	89.86
1973-03-16	46.08	38.68	10.66	35.21	134.9	35.44	8.139	45.36	79.12
1973-03-17	46.32	38.91	26.85	39.39	124.6	30.98	9.052	42.6	68.76
1973-03-18	45.75	38.43	51.86	44.03	107.4	25.46	8.669	39.9	59.6
1973-03-19	44.93	37.34	76.74	45.64	92.15	20.15	7.596	37.21	51.69
1973-03-20	43.93	36.17	92.27	46.84	79.23	15.7	6.727	34.68	44.81
1973-03-21	42.87	35.02	97.05	48.81	69.1	12.41	7.778	33.3	40.44
1973-03-22	41.48	33.71	91.67	52.26	61.39	9.969	7.821	32.14	36.31
1973-03-23	39.78	32.4	80.39	53.06	55.37	8.105	7.138	31.15	33.59
1973-03-24	38.26	31.34	68.1	48.43	50.28	6.677	6.508	31.81	37.4
1973-03-25	37.22	30.41	57.04	42.17	45.54	11.54	6.485	32.45	39.69
1973-03-26	36.31	29.53	47.71	35.47	41.29	16.57	6.248	34.11	41.82
1973-03-27	35.44	28.77	39.85	31.17	37.44	38.65	5.672	35.25	45.88
1973-03-28	34.34	28.17	33.3	32.16	33.87	70.38	5.219	36.07	51.32
1973-03-29	33.23	28.03	28.32	35.68	30.86	93.36	4.814	36.69	56.27
1973-03-30	32.33	27.53	24.8	39.46	28.46	109.7	4.454	36.74	58.9
1973-03-31	33.76	26.77	21.81	39.16	26.32	128.6	4.104	35.94	58.78
1973-04-01	34	26.1	19.15	41	24.37	158.1	3.838	34.64	56.29
1973-04-02	33.72	27.65	17.08	46.33	22.63	196.3	3.533	32.94	52.4
1973-04-03	34.02	27.68	15.41	51.72	21.34	232.5	3.222	31.11	48.14
1973-04-04	34.85	26.94	14.1	53.11	20.14	267.1	2.982	30.4	43.78
1973-04-05	36.54	26.21	13.09	49.83	19.08	265.7	2.773	29.79	39.68
1973-04-06	38.58	25.66	12.05	44.64	18.23	243.7	2.822	29.04	36.25
1973-04-07	39.76	25.2	11.06	40.67	17.62	219.5	2.892	29.26	37.53
1973-04-08	39.8	26.19	10.58	39.3	16.94	197.3	3.212	29.23	36.97
1973-04-09	39.31	26.01	9.989	40.69	16.1	176.4	3.405	28.96	36.36
1973-04-10	42.05	28.87	9.261	42.7	15.3	156.8	3.405	28.53	35.69
1973-04-11	43.37	29.2	8.687	45	14.68	138	3.235	28.07	35.1
1973-04-12	45.74	27.52	8.166	47.09	13.63	120.4	2.884	27.34	33.95
1973-04-13	46.68	27.75	7.609	48.31	12.65	104.7	2.431	26.39	32.27
1973-04-14	46.75	27.76	7.193	49.03	11.75	91.33	2.075	25.24	30.94
1973-04-15	48.22	27.13	6.731	48.28	11.5	79.89	1.736	24.57	29.89
1973-04-16	47.91	26.29	6.265	46.29	11.09	70.81	1.49	26	28.75
1973-04-17	50.41	30.01	5.899	43.8	10.58	63.67	1.424	26.32	27.27
1973-04-18	50.29	30.85	5.476	40.84	10.1	57.64	1.363	26.03	25.73
1973-04-19	48.22	33.12	5.017	37.59	9.748	52.68	1.271	26.27	24.45
1973-04-20	46.14	32.51	4.594	34.45	9.417	48.18	1.24	26.31	23.27
1973-04-21	44.18	31.06	4.348	31.59	9.112	44.78	1.14	25.81	21.71
1973-04-22	42.66	29.46	4.116	29.1	8.802	41.46	0.8233	24.79	20.1
1973-04-23	41.29	41.72	3.913	27.36	8.456	38.46	0.4366	24.1	19.23
1973-04-24	39.96	45.46	3.82	25.76	8.111	36.16	0.3781	22.89	18.49
1973-04-25	38.81	43.06	4.004	24.78	7.869	32.9	0.373	21.85	17.93
1973-04-26	37.66	42.15	4.057	23.79	7.807	30.87	0.2839	21.14	17.65
1973-04-27	36.78	43.61	4.024	22.41	7.705	29.36	0.1929	20.44	17.4
1973-04-28	38.09	45.02	3.893	21.47	7.517	29.74	0.2327	20.2	17.03
1973-04-29	38.88	44.51	3.674	20.41	7.278	34.13	0.2782	20.4	16.72
1973-04-30	39.1	42.37	3.423	19.43	7.066	35.67	0.281	20.05	16.44
1973-05-01	40.14	40.94	3.078	18.16	6.816	35.3	0.2088	19.42	16
1973-05-02	41.38	38.26	2.635	17.41	6.544	35.12	0.1989	18.65	15.54
1973-05-03	42.76	35.55	2.491	16.97	6.429	35.06	0.1531	17.78	14.97
1973-05-04	43.34	33.17	2.312	16.49	6.154	33.84	0.2062	16.86	14.37
1973-05-05	42.97	30.46	2.161	15.98	5.849	31.98	0.2507	16.22	13.93
1973-05-06	40.55	28.72	2.026	15.38	5.533	29.48	0.3673	15.61	13.39
1973-05-07	40.36	31.55	1.928	14.89	5.205	27.05	0.3946	15.24	13.51
1973-05-08	39.14	30.29	1.777	14.26	4.772	25.53	0.3743	34.53	13.13
1973-05-09	37.23	27.42	1.593	13.47	4.546	23.73	0.2793	40.95	12.61
1973-05-10	35.07	25.22	1.296	12.66	4.641	22.21	0.006236	34.91	12.18
1973-05-11	33.1	23.81	0.9755	12.06	4.788	21.06	0	27.86	12.21
1973-05-12	31.82	22.83	0.8036	11.71	4.762	19.9	0	23.65	11.92
1973-05-13	29.78	22.33	0.788	11.27	4.735	18.7	0	21.26	11.26
1973-05-14	28.14	21.3	0.9459	11.06	4.728	18.07	0	19.57	11.24
1973-05-15	26.94	20.13	0.9534	10.8	4.703	17.37	0	18.05	10.92
1973-05-16	26.07	19.04	0.9088	10.43	4.625	16.91	0	17.02	10.5
1973-05-17	25.33	17.97	0.8258	9.977	4.407	16.22	0.104	16.37	10.16
1973-05-18	24.48	16.96	0.5261	9.644	3.923	15.4	1.817	15.57	9.733
1973-05-19	23.64	16.53	0.2479	9.984	3.343	14.82	2.364	14.83	9.301
1973-05-20	22.99	16.08	0.309	10.05	2.902	14.13	2.157	14.55	9.044
1973-05-21	22.02	15.8	0.2947	9.719	3.077	13.81	1.916	14.59	8.749
1973-05-22	21.2	15.59	0.1423	9.274	3.166	13.46	1.609	14.3	8.474
1973-05-23	20.91	15.79	0	8.778	3.29	12.86	1.314	13.69	8.17
1973-05-24	20.8	17.16	0	8.304	4.237	12.18	1.07	13.3	7.94
1973-05-25	20.31	17.63	0	7.997	4.721	12.23	0.9166	12.66	7.626
1973-05-26	19.5	17.68	0	7.564	5.152	11.92	0.9365	11.95	7.413
1973-05-27	18.97	17.45	0.03522	7.269	5.431	11.44	0.881	11.59	7.454
1973-05-28	18.35	16.94	0.07268	6.96	5.384	11.07	0.759	11.17	7.466
1973-05-29	17.19	16.27	0.1326	6.686	6.018	11.16	0.6434	11.04	7.549
1973-05-30	16.3	16.18	0.04044	6.318	6.079	11.07	0.5866	11.1	7.592
1973-05-31	15.82	15.33	0	6.097	5.731	11.12	0.4683	11.07	7.986
1973-06-01	15.4	14.35	0	5.964	5.258	11.73	0.3922	11.32	8.245
1973-06-02	14.9	13.39	0	6.095	4.712	11.45	0.3721	11.16	8.794
1973-06-03	14.91	12.72	0	6.241	4.228	11.35	0.2395	10.89	8.919
1973-06-04	14.92	12.43	0	36.74	3.696	10.99	0.2423	10.52	8.952
1973-06-05	14.97	12.28	0	64.19	3.196	10.93	0.3132	9.988	8.9
1973-06-06	14.86	12.22	0	74.21	2.772	11.04	0.2732	9.282	8.548
1973-06-07	14.65	11.95	0	73.56	2.412	10.75	0.1976	8.804	8.173
1973-06-08	14.42	11.59	0	67.74	2.394	11.54	0.01695	8.647	7.598
1973-06-09	14.04	17.27	0	58.55	4.411	11.49	0	8.636	7.103
1973-06-10	13.58	19.1	0.007946	48.23	5.374	11.19	0	8.618	6.643
1973-06-11	12.99	24.99	0	38.66	5.552	11.03	0	8.695	6.355
1973-06-12	12.43	26.08	0	30.82	5.409	10.61	0	8.598	6.128
1973-06-13	11.72	22.37	0	24.72	5.042	9.546	0	8.567	6.177
1973-06-14	11.2	18.52	1.598	20.91	4.543	8.349	1.76	8.547	6.18
1973-06-15	11.82	16.28	1.703	18.62	4.787	7.608	3.822	10.33	6.134
1973-06-16	13.26	14.45	1.251	16.75	5.368	7.25	5.232	10.51	6.506
1973-06-17	13.38	13.71	0.9391	14.98	5.397	7.164	5.609	10.49	6.876
1973-06-18	13.89	12.87	0.6666	13.52	5.383	7.044	5.158	10.44	7.056
1973-06-19	14.45	12.03	0.2864	12.39	17.2	7.132	4.223	10.39	7.01
1973-06-20	15.04	11.59	0	11.47	22.21	7.168	3.241	9.865	6.775
1973-06-21	15.99	11.34	0	11.31	23.25	7.121	2.514	9.063	6.334
1973-06-22	27.36	11.34	0	10.96	23.56	6.909	1.985	8.134	5.848
1973-06-23	38.83	11.11	0	10.5	23.78	6.576	1.6	7.334	5.519
1973-06-24	44.85	11.07	0	11.03	22.57	6.678	1.201	6.888	5.41
1973-06-25	48.71	10.85	0	11.22	20.86	6.79	0.9189	6.312	5.477
1973-06-26	51.17	10.32	0	10.93	18.65	6.99	0.6457	5.925	5.693
1973-06-27	50.33	11.38	0	10.93	16.99	7.094	0.47	6.003	6.114
1973-06-28	47.92	12.15	0	10.91	15.37	7.498	0.2469	6.49	6.506
1973-06-29	43.79	15.17	0	10.93	14.14	7.576	0.1074	7.783	6.728
1973-06-30	40.01	21.84	0	10.8	13.16	7.266	0.06715	9.617	6.87
1973-07-01	35.64	23.72	0	10.26	12.01	7.728	0	11.98	6.864
1973-07-02	34.18	26.26	0	9.478	11.15	8.186	0	13.71	6.726
1973-07-03	31.66	31.84	0	8.877	10.96	8.413	0	14.87	6.56
1973-07-04	28.49	38.21	0	8.438	10.94	8.663	0	15.15	6.389
1973-07-05	26.06	43.32	0	8.244	15.28	8.513	0	15.06	6.192
1973-07-06	24.06	45.6	0	8.047	18.36	8.286	0	14.48	5.975
1973-07-07	22.85	45.12	0	7.816	20.89	8.192	0	13.24	5.7
1973-07-08	22.09	43.85	0	7.599	24.26	8.254	0	12.52	5.358
1973-07-09	21.43	42.17	0	7.311	27.7	8.345	0	11.59	4.751
1973-07-10	20.76	40.48	0	6.938	30.01	8.18	0	11.08	3.958
1973-07-11	19.76	38.96	0	6.566	30.09	7.92	0	14.43	3.427
1973-07-12	18.83	36.97	0	6.493	49.55	7.609	0	15.67	3.177
1973-07-13	18.18	34.93	0	6.476	51.77	7.328	0	15.19	3.152
1973-07-14	18.47	32.84	0	6.318	41.8	6.966	0	14.96	3.21
1973-07-15	18.7	30.68	0	6.003	33.78	6.356	0	13.9	3.222
1973-07-16	19.11	28.21	0	5.744	28.62	5.545	0	15.16	3.262
1973-07-17	18.69	26.6	0	5.542	25.45	5.101	0	14.43	3.515
1973-07-18	18.1	24.66	0	5.267	22.72	5.562	0	13.72	3.651
1973-07-19	20.26	23.42	0	5.181	20	5.611	0	12.29	3.734
1973-07-20	23.48	23.13	0	5.074	18.09	5.803	0	11.53	3.705
1973-07-21	25.72	23.63	0	5.126	16.95	6.037	2.277	10.9	3.509
1973-07-22	25.9	24.84	0	5.098	16.09	6.262	3.168	10.2	3.268
1973-07-23	24.7	25.89	0	5.224	15	6.352	2.71	10.98	2.934
1973-07-24	22.68	26.59	0.06151	5.228	13.94	6.184	2.232	11.87	2.982
1973-07-25	20.42	26.59	0.02455	5.077	13.04	5.918	2.518	12.9	2.999
1973-07-26	18.32	26.13	0	4.757	12.29	5.635	2.379	13.9	2.993
1973-07-27	17.03	24.84	0	4.525	11.88	5.262	1.978	14.17	3.052
1973-07-28	16.1	24.39	0	4.411	11.54	5.195	1.524	13.8	3.068
1973-07-29	15.1	24.06	0	4.427	18.15	5.056	1.096	13.08	3.138
1973-07-30	14.24	23.9	0	4.439	19.1	5.037	0.7184	12.14	3.083
1973-07-31	13.51	23.63	0	4.358	17.06	4.997	0.3661	11.36	2.973
1973-08-01	13.53	22.85	0	4.255	15.3	5.214	0.2107	10.79	2.81
1973-08-02	13	27.8	0	4.357	13.92	5.182	0.04961	10.13	2.695
1973-08-03	12.44	37.57	0	4.395	13.26	5.025	0	9.551	2.572
1973-08-04	11.83	45.92	0	4.262	13.93	4.858	0	9.12	2.72
1973-08-05	12.24	51.85	0	4.246	15.53	4.634	0	8.8	2.979
1973-08-06	11.62	55.81	0	4.241	18.72	4.675	0	8.428	3.255
1973-08-07	10.86	55.68	0	4.131	22.81	4.581	0	8.036	3.56
1973-08-08	10.87	51.74	0	3.902	25.58	4.234	0	8.725	3.835
1973-08-09	10.92	46.24	0	3.981	26.75	5.814	0	10	3.976
1973-08-10	10.62	40.83	0	3.901	26.31	18.08	0	11.58	3.943
1973-08-11	10.27	36.34	0	3.726	24.33	27.42	0	13.48	3.873
1973-08-12	9.996	33.15	0	3.699	25.31	31.16	0	14.88	3.812
1973-08-13	9.747	31.15	0	3.483	25.21	31.89	0	15.36	3.624
1973-08-14	9.435	31.54	0	3.432	24.66	30.97	0	15.04	3.391
1973-08-15	9.306	33.49	0.01312	3.476	23.91	29.19	0	14.42	3.174
1973-08-16	9.202	35.47	0	3.479	22.55	26.35	0.02037	13.33	3.027
1973-08-17	9.08	36.27	0	3.207	20.9	23.22	0.03381	12.2	2.924
1973-08-18	8.955	35.63	0	3.247	19	20.16	0	11.69	3.128
1973-08-19	8.91	34.34	0	3.335	17.47	17.7	0	11	3.673
1973-08-20	8.894	32.42	0	3.329	16.02	15.58	0	10.14	4.425
1973-08-21	8.921	30.71	0	3.25	14.66	13.88	0	9.47	5.087
1973-08-22	8.751	29.3	0	3.049	14.74	12.63	0	8.962	5.43
1973-08-23	8.746	28.03	0	2.907	17.17	11.5	0	8.622	5.278
1973-08-24	8.789	27.48	0	2.888	18.27	10.46	0.06593	8.361	4.881
1973-08-25	8.781	27.23	0	2.844	24.35	9.683	0.008732	8.106	4.393
1973-08-26	8.744	26.88	0	2.703	26.5	9.173	0	7.839	3.86
1973-08-27	10.87	26.16	0	2.713	25.68	8.655	0	7.515	3.352
1973-08-28	11.16	25.19	0	2.789	23.74	8.253	0	7.123	2.916
1973-08-29	10.26	23.91	0	2.836	21.8	8.203	0.09177	6.487	2.394
1973-08-30	9.556	22.71	0.1688	2.857	20.37	8.184	0.05378	6.059	1.971
1973-08-31	9.004	22.13	0.1982	2.866	18.65	8.005	0	6.23	1.973
1973-09-01	8.016	21.31	0.1792	2.771	17.07	7.894	0	6.549	2.071
1973-09-02	7.338	20.62	0.03114	2.447	15.74	8.6	0	6.971	2.07
1973-09-03	7.089	20.1	0	2.29	14.48	8.758	0	7.562	2.278
1973-09-04	7.097	19.53	0	2.392	16.99	8.483	0	8.06	2.447
1973-09-05	7.171	18.78	0	2.596	18.2	8.139	0	8.467	2.587
1973-09-06	7.199	18.13	0	2.741	19.04	7.716	0	8.62	2.686
1973-09-07	7.231	17.86	0	2.801	19.88	48.33	0	8.507	2.695
1973-09-08	7.206	17.33	0	2.792	20.36	57.99	0	8.193	2.611
1973-09-09	7.113	16.89	0	2.678	20.27	43.07	0	7.731	2.513
1973-09-10	6.849	16.52	0	2.75	19.35	29.2	0.5522	7.375	2.227
1973-09-11	6.43	16.4	1.187	3.557	18.08	20.44	0.563	6.945	1.702
1973-09-12	6.214	16.05	1.613	3.85	16.96	15.47	0.3751	6.585	1.606
1973-09-13	6.096	15.64	1.476	3.7	16.02	12.67	0.2837	6.105	1.735
1973-09-14	5.993	15.31	1.364	3.542	15.19	11.47	0.2087	5.498	1.898
1973-09-15	6.057	14.95	1.196	3.378	14.63	10.37	0.1443	5.203	2.041
1973-09-16	6.166	14.35	0.9781	3.24	13.83	11.82	0.06188	5.07	2.142
1973-09-17	6.288	14.14	0.7408	3.105	13.1	11.84	0	4.983	2.194
1973-09-18	6.328	13.69	0.5362	2.995	12.39	10.74	0	4.867	2.206
1973-09-19	6.236	13.24	0.3637	2.864	12.24	9.501	0	4.62	2.158
1973-09-20	6.022	12.91	0.2284	2.715	12.3	8.556	0	4.273	2.054
1973-09-21	5.586	12.51	0.1946	2.647	12.56	7.9	0	4.132	2.009
1973-09-22	5.435	12.49	0.1035	2.679	12.86	7.909	0.002154	4.148	2.414
1973-09-23	5.366	12.37	0.0379	2.71	13.04	7.528	0.02857	4.087	3.465
1973-09-24	5.65	12.27	0.08663	2.747	13.08	6.941	0.0415	4.04	4.656
1973-09-25	5.685	12.12	0.1083	2.743	13.02	6.593	0.1373	4.333	5.445
1973-09-26	5.613	11.8	0.1145	2.711	12.65	6.317	0.184	4.713	6.228
1973-09-27	5.556	11.43	0.08281	3.242	12.15	6.463	0.2323	5.116	6.676
1973-09-28	5.482	11.32	0.4342	3.485	11.71	6.615	0.2614	5.503	6.701
1973-09-29	5.253	11.31	0.6019	3.52	11.47	6.536	0.2553	5.75	8.508
1973-09-30	4.982	11.04	0.7065	3.555	11.24	6.356	0.2452	5.834	9.264
1973-10-01	4.862	10.79	0.785	3.538	10.93	6.856	0.2211	6.386	10.84
1973-10-02	4.81	10.63	1.8	3.48	10.69	6.932	0.1701	6.664	12.2
1973-10-03	4.786	10.5	3.064	3.384	10.47	6.6	0.07481	6.923	12.55
1973-10-04	4.764	10.28	4.228	3.26	10.5	6.361	0.2008	7.402	12.99
1973-10-05	4.748	10.08	5.328	3.158	10.3	6.181	0.3069	7.948	13.38
1973-10-06	4.699	9.918	6.167	3.042	10.06	7.317	0.4663	8.737	12.97
1973-10-07	4.63	9.876	6.518	2.91	9.797	7.579	0.5966	9.493	12.04
1973-10-08	4.615	9.763	6.386	2.789	9.493	7.043	0.6718	10.23	10.87
1973-10-09	4.6	9.582	5.934	2.726	9.334	8.303	0.6644	11.27	9.936
1973-10-10	4.598	9.354	5.317	2.733	9.215	9.873	0.5915	11.82	9.017
1973-10-11	4.587	9.293	4.675	2.708	9.253	16.38	0.5224	12.01	14.48
1973-10-12	4.614	9.207	4.053	2.683	9.27	18.58	0.4195	12.32	29.24
1973-10-13	4.64	9.097	3.506	2.638	9.157	17.43	0.3155	12.35	39.25
1973-10-14	4.68	8.893	3.03	2.571	8.948	16.12	0.2608	11.9	44.71
1973-10-15	4.7	8.554	2.639	2.469	8.652	17.97	0.212	11.23	47.56
1973-10-16	4.72	8.303	2.331	2.366	8.386	18.46	0.1737	10.66	53.91
1973-10-17	4.685	8.012	2.15	2.361	8.391	17.59	0.1842	10.03	62.18
1973-10-18	4.581	7.885	1.999	4.913	8.371	16.36	0.4664	13.62	63.61
1973-10-19	4.361	7.772	1.854	6.069	8.309	15.17	0.5188	16.11	61.49
1973-10-20	4.18	7.775	1.712	6.032	8.044	14.07	0.538	17.43	58.43
1973-10-21	4.148	7.751	1.566	5.792	7.791	12.82	0.6189	18.46	54.49
1973-10-22	4.113	7.655	1.428	5.471	7.712	11.72	0.6566	18.91	49.64
1973-10-23	4.161	7.502	1.309	5.025	7.655	10.78	0.6536	18.6	44.23
1973-10-24	4.205	7.424	1.189	4.521	7.519	11.39	0.6303	17.61	38.94
1973-10-25	4.253	7.331	1.079	4.055	7.333	13.6	0.5923	16.24	34.18
1973-10-26	4.281	7.145	0.9877	3.665	7.152	25.71	0.5514	14.78	30.13
1973-10-27	4.332	7.143	0.9072	3.333	6.969	30.13	1.342	13.54	26.78
1973-10-28	4.357	7.105	0.9781	3.052	6.819	41.38	1.777	12.4	24.02
1973-10-29	4.353	6.979	0.993	2.829	6.747	46.16	1.688	11.57	21.89
1973-10-30	4.304	6.763	0.995	2.665	6.776	49.38	1.451	10.88	20.23
1973-10-31	4.286	6.764	0.9765	2.535	6.77	50.46	1.224	10.25	19.11
1973-11-01	4.259	6.766	0.9423	2.434	6.712	51.35	1.02	9.74	18.21
1973-11-02	4.213	6.718	0.8843	2.306	6.557	49.73	0.8396	9.338	17.42
1973-11-03	4.143	6.769	0.8147	2.188	6.408	51.44	0.6797	8.992	17.35
1973-11-04	4.138	6.786	0.7428	2.166	6.323	51.18	0.5811	8.732	17.35
1973-11-05	4.151	6.791	0.6776	2.109	6.337	49.8	0.5186	8.602	18.67
1973-11-06	4.172	6.782	0.6244	2.054	6.325	46.74	0.8373	8.598	19.85
1973-11-07	4.198	6.574	0.5798	2.021	6.25	43.75	0.9496	8.718	23.19
1973-11-08	4.213	6.208	0.6663	2.003	6.099	44.06	0.8505	8.918	25.24
1973-11-09	4.22	6.219	0.7192	1.974	6.067	43.64	0.7535	9.21	25.97
1973-11-10	4.193	6.227	0.9336	1.932	6.585	41.89	0.6949	9.538	26.07
1973-11-11	4.097	6.204	1.098	2.019	6.798	40.03	0.6466	9.924	27.49
1973-11-12	4.007	6.132	1.187	2.086	8.706	38.5	0.6006	10.34	31.09
1973-11-13	3.898	5.939	1.198	2.155	9.674	39.66	0.5475	15.22	32.82
1973-11-14	3.872	5.839	1.144	2.234	9.84	39.39	0.5092	17.72	33.14
1973-11-15	3.881	5.734	1.054	2.341	10.39	40.83	0.4786	18.22	34.65
1973-11-16	3.874	5.64	0.9524	2.415	10.6	41.36	0.456	18.29	35.4
1973-11-17	3.853	5.529	0.852	2.462	10.48	40.73	0.4422	17.98	35.84
1973-11-18	3.768	5.46	0.7534	2.475	10.22	39.7	0.4283	17.6	36.5
1973-11-19	3.687	5.377	2.087	2.921	9.933	38.62	0.4096	17.68	36.37
1973-11-20	3.611	5.313	4.685	4.676	9.666	37.52	0.3929	20.42	36.83
1973-11-21	3.531	5.257	6.791	6.499	9.384	36.4	0.3753	21.86	40.93
1973-11-22	3.435	5.185	8.009	7.987	11.37	35.28	0.3805	22.29	42.43
1973-11-23	3.366	5.085	8.385	10.62	20.59	34.22	0.388	22.66	41.91
1973-11-24	3.286	5.028	8.018	11.92	26.23	33.21	0.3898	22.75	41.09
1973-11-25	3.282	4.985	7.117	11.97	28.37	32.26	0.69	22.4	39.99
1973-11-26	3.29	4.921	6.017	11.46	29.88	31.42	1.001	21.67	38.42
1973-11-27	3.307	4.91	4.966	10.63	30.9	30.68	1.209	20.71	36.4
1973-11-28	3.347	4.895	4.059	9.622	31.11	30.01	1.719	19.66	34.26
1973-11-29	3.412	4.876	3.312	8.578	30.43	29.35	2.561	18.67	35.03
1973-11-30	3.523	4.868	2.721	7.575	29.07	30.91	2.678	17.73	44.11
1973-12-01	3.659	4.867	2.264	6.67	27.42	32.36	2.363	16.95	45.77
1973-12-02	3.795	4.841	1.908	5.882	26.74	34.86	2.031	17.42	45.14
1973-12-03	3.881	4.8	1.631	5.222	27.48	37.31	1.755	20.66	45.62
1973-12-04	3.898	4.711	1.417	4.678	27.25	38.92	1.525	23.85	47.38
1973-12-05	3.839	4.639	1.257	4.241	26.98	39.34	4.525	27.21	47.19
1973-12-06	4.362	4.639	1.133	3.869	26.93	38.52	5.916	30.94	45.66
1973-12-07	5.513	4.61	1.03	3.554	26.93	38.3	5.826	35.52	43.85
1973-12-08	7.107	4.612	0.9142	3.286	26.79	38.14	5.746	37.89	41.87
1973-12-09	8.675	4.603	0.8136	3.084	26.4	37.46	5.478	38.52	39.86
1973-12-10	9.524	4.588	0.7505	2.914	25.87	36.9	5.086	37.75	37.89
1973-12-11	11.85	4.549	0.7055	2.757	25.22	36.36	4.707	36.1	36.04
1973-12-12	15.8	4.505	0.6649	2.622	24.59	36.2	4.195	34.1	34.36
1973-12-13	16.83	4.726	0.6121	2.509	24.01	35.23	5.145	32.01	32.88
1973-12-14	17	6.21	0.5667	2.399	23.62	33.79	5.592	29.99	31.58
1973-12-15	19.79	9.947	0.4915	5.087	23.61	32.34	5.423	28.1	30.45
1973-12-16	21.51	11.39	3.451	6.597	23.83	37.96	5.056	26.46	29.45
1973-12-17	22.29	11.77	4.945	6.991	24.15	41.07	5.743	25.56	29.42
1973-12-18	22.69	12.25	5.163	7.133	24.3	48.92	6.421	24.99	29.1
1973-12-19	22.43	12.62	5.027	6.971	24.27	54.12	6.505	25.89	28.61
1973-12-20	21.39	13.03	5.175	6.684	24.01	56.98	6.264	26.56	29.71
1973-12-21	19.79	12.8	4.938	7.635	23.59	59.69	5.858	26.98	29.57
1973-12-22	17.93	13.19	4.448	7.506	23.1	61.98	5.869	27.31	28.54
1973-12-23	16.14	13.18	4.355	6.59	22.58	63.2	5.61	27.44	27.42
1973-12-24	14.61	12.98	4.404	5.741	22.05	62.89	5.172	27.27	26.51
1973-12-25	13.82	12.92	4.513	5.027	21.59	61.15	4.727	26.84	25.91
1973-12-26	13.55	15.09	4.553	4.364	21.16	58.51	4.312	26.2	25.89
1973-12-27	13.95	18.85	4.342	3.753	20.73	55.55	3.887	25.46	26.26
1973-12-28	14.11	19.79	3.875	3.236	20.33	52.58	3.466	24.72	26.79
1973-12-29	13.98	19.39	3.286	2.823	19.96	49.8	3.069	24.05	27.38
1973-12-30	13.78	19.02	2.713	2.508	19.57	47.35	2.722	23.45	27.81
1973-12-31	13.52	18.81	2.229	2.252	19.16	45.28	2.431	22.89	27.91
1974-01-01	13.21	18.65	1.845	1.972	18.79	43.54	2.184	22.41	27.93
1974-01-02	12.83	18.38	1.552	1.738	18.43	42.05	1.993	21.93	27.98
1974-01-03	12.42	17.99	1.318	1.577	18.08	40.76	1.838	21.47	28
1974-01-04	11.98	17.5	1.149	1.516	17.75	48.21	1.706	20.99	27.83
1974-01-05	11.55	16.97	1.232	1.438	26.67	58.46	1.608	20.53	27.43
1974-01-06	11.15	16.44	2.219	1.406	32.28	60.97	3.067	20.07	26.84
1974-01-07	10.83	15.99	5.199	1.341	35.78	64.29	4.206	19.64	27.84
1974-01-08	10.54	15.61	9.06	1.284	39.13	64.18	4.976	19.23	28.17
1974-01-09	10.28	15.27	12.23	1.251	40.69	63.71	5.43	18.84	27.97
1974-01-10	10.05	15	14.02	1.161	39.53	62.9	5.331	18.46	27.78
1974-01-11	9.827	14.73	14.26	6.644	36.17	61.73	4.752	18.09	27.53
1974-01-12	9.628	14.51	13.23	10.03	31.96	60.25	3.97	17.78	27.08
1974-01-13	9.438	14.3	17.1	28.98	28.01	58.28	3.218	18.13	26.47
1974-01-14	9.252	14.1	21.78	50.48	24.74	55.83	2.649	18.33	25.73
1974-01-15	9.072	13.91	25.05	66.27	22.15	53.15	5.573	18.26	24.94
1974-01-16	9.203	13.71	27.02	76.42	20.16	50.48	18.07	18	24.18
1974-01-17	9.322	13.63	26.94	81.08	18.73	48.01	33.25	17.55	23.49
1974-01-18	9.531	13.5	24.79	79.38	17.64	45.84	42.86	16.96	22.81
1974-01-19	9.879	13.43	21.24	71.84	16.84	43.98	48.04	16.32	22.24
1974-01-20	10.14	13.43	17.38	61.2	16.17	42.46	54.16	17.63	21.67
1974-01-21	10.18	13.45	13.85	50.09	15.57	41.12	54.55	20.15	21.15
1974-01-22	9.949	13.39	10.9	40.21	14.99	39.91	49.95	22.38	20.66
1974-01-23	9.513	13.16	8.611	32.21	14.44	38.87	43.68	24.26	20.22
1974-01-24	14.56	12.78	6.881	26.02	13.91	37.87	37.54	25.7	19.8
1974-01-25	15.32	12.43	5.57	21.21	13.4	36.96	32.08	26.48	19.44
1974-01-26	12.59	12.09	4.585	17.85	12.97	36.12	27.36	26.9	19.36
1974-01-27	10.2	11.81	3.92	16.3	12.6	35.29	23.35	26.47	20.72
1974-01-28	8.953	11.58	6.55	19.03	12.25	34.55	20	25.82	22.24
1974-01-29	8.533	11.35	8.959	22.43	11.9	33.95	17.25	25.13	23.93
1974-01-30	8.546	11.19	11.16	24.97	11.59	33.43	14.98	24.44	24.48
1974-01-31	8.68	11.02	13.04	27.11	11.32	35.09	13.14	23.9	24.47
1974-02-01	8.716	10.8	13.83	34.54	11.03	38.86	11.66	23.34	24.39
1974-02-02	8.68	16.85	13.19	38.11	10.73	44.65	10.47	23.23	24.67
1974-02-03	8.55	20.11	11.45	38.23	10.47	48.01	9.522	25.37	30.37
1974-02-04	12.18	22.31	9.407	37.09	10.24	56.13	8.728	26.3	32.63
1974-02-05	16.85	24.77	7.506	34.66	10.03	65.91	8.084	26.96	34.3
1974-02-06	23.01	29.4	5.946	31.05	9.81	89.09	7.584	31.03	37.8
1974-02-07	38.24	33.02	4.724	26.68	9.566	100.6	7.183	32.93	39.26
1974-02-08	61.43	38.95	3.8	22.37	9.346	105.5	6.851	33.03	39.5
1974-02-09	77.47	43.29	3.086	18.57	9.11	108.4	6.529	32.92	39.41
1974-02-10	86.82	45.75	2.474	15.4	8.926	107.5	7.13	32.71	38.83
1974-02-11	89.82	46.02	2.081	12.91	8.759	104.7	7.608	32.21	37.75
1974-02-12	86.27	43.44	2.226	11.02	8.55	98.62	8.01	31.41	36.89
1974-02-13	78.12	38.82	2.773	9.513	8.347	91.37	8.331	30.47	35.89
1974-02-14	68.07	33.47	3.86	8.301	8.177	84.73	8.389	29.51	34.74
1974-02-15	57.99	28.39	5.12	7.344	8.031	79.02	8.101	28.53	33.69
1974-02-16	49.02	24.16	5.944	6.646	7.889	73.95	7.544	27.58	32.78
1974-02-17	41.66	20.94	6.097	6.176	7.73	69.24	7.955	26.67	31.94
1974-02-18	35.76	18.55	5.802	7.383	7.563	65.06	9.59	25.9	31.14
1974-02-19	31.18	16.66	6.029	9.229	7.413	62.22	11.36	25.42	30.45
1974-02-20	27.64	15.31	9.386	11.83	7.27	60.48	12.21	26.64	29.65
1974-02-21	24.76	14.58	13.9	14.73	7.144	58.24	12.53	26.91	28.91
1974-02-22	22.61	13.91	18.03	17.39	6.963	56.07	12.35	26.68	28.24
1974-02-23	20.82	13.41	21.19	19.6	6.642	54.15	11.81	26.36	27.61
1974-02-24	19.43	13.39	22.25	21.07	6.388	52.31	11.37	26.19	26.94
1974-02-25	18.83	19.34	21.11	21.58	6.394	50.51	11.11	25.83	26.36
1974-02-26	25.72	26.96	18.36	20.72	6.925	48.77	10.82	25.29	25.69
1974-02-27	32.16	37.39	14.89	18.58	8.376	47.08	10.43	30.8	25.31
1974-02-28	39.56	61.23	11.59	15.8	10.81	45.56	9.87	36.67	30.27
1974-03-01	45.09	85.48	8.814	13.01	14.2	44.2	9.204	39.32	32.67
1974-03-02	48.91	99.63	6.669	10.71	17.97	42.93	8.52	40.57	32.88
1974-03-03	51.11	101.2	5.07	8.95	25.88	41.76	7.881	46.32	39.13
1974-03-04	51.02	99.81	3.882	9.75	40.44	40.67	7.798	48.84	42.17
1974-03-05	52.58	93.52	2.972	14.76	55.15	39.67	8.104	48.96	41.51
1974-03-06	51.22	84.66	2.263	22.84	64.15	38.79	10.68	48.63	48.69
1974-03-07	48.25	77.58	1.829	27.76	68.86	37.86	12.53	47.78	57.23
1974-03-08	45.21	73.69	1.547	29.61	69.9	36.92	13.88	46.08	66.62
1974-03-09	42.18	71.94	1.341	29.04	67.97	36.08	15.24	43.55	70.17
1974-03-10	39.14	71.43	1.126	26.29	61.82	35.24	16.21	42.75	69.5
1974-03-11	36.24	71	2.598	38.24	64.03	34.34	16.48	42.33	66.55
1974-03-12	33.61	69.72	3.323	42.18	75.37	33.67	15.99	42.84	62.31
1974-03-13	31.37	67.44	3.548	39.1	91.68	34.9	15.49	44.4	57.54
1974-03-14	29.47	64.48	3.639	35.18	101.5	35.91	14.6	46.11	53.21
1974-03-15	27.86	61.18	3.502	31.33	104.6	36.59	13.69	47.41	49.18
1974-03-16	26.43	59.77	3.122	27.33	102.9	42.05	13.27	48.06	45.77
1974-03-17	25.18	56.84	2.614	23.23	97.35	43.2	12.89	48.21	42.93
1974-03-18	24.29	53.37	2.081	19.39	89.6	41.79	12.34	48.07	40.35
1974-03-19	23.35	50.39	1.619	16.14	81.35	40.32	11.82	46.75	38.93
1974-03-20	22.97	48.01	1.214	13.59	73.32	38.92	11.55	45.01	37.39
1974-03-21	22.76	45.95	0.7473	11.58	66.38	37.67	11.18	43.72	35.49
1974-03-22	22.87	44.2	0.4076	10	60.28	36.53	11.48	42.34	34.03
1974-03-23	23.32	44.32	0.3458	8.713	55.06	35.5	11.41	40.9	32.94
1974-03-24	25.19	45.24	0.5004	7.68	51.08	34.49	12.21	39.54	32.02
1974-03-25	26.04	43.67	3.361	6.858	48.24	33.56	12.86	38.24	31.23
1974-03-26	33.28	43.72	13.66	6.25	46.32	32.97	13.42	37.13	31.74
1974-03-27	35.9	43.39	24.9	5.794	45	32.22	13.84	36.01	31.17
1974-03-28	35.68	42.77	35.56	5.427	43.77	31.6	13.85	35.26	30.22
1974-03-29	35.53	42.86	47.4	5.097	44.19	30.94	19.53	34.27	29.18
1974-03-30	39.1	42.72	61.95	4.81	44.63	30.36	20.93	33.5	28.7
1974-03-31	41.46	42.26	79.23	4.565	44.69	29.76	19.2	32.57	28.28
1974-04-01	41.17	44.66	91.61	4.366	46.64	29.3	17.16	31.73	29.51
1974-04-02	40.17	45.01	98.25	4.173	47.56	28.85	15.64	30.8	28.78
1974-04-03	39.16	44.39	96.91	4.005	48.68	28.47	14.47	30.13	27.22
1974-04-04	38.11	43.98	87.13	3.853	49.73	27.83	13.26	29.51	25.71
1974-04-05	36.73	43.81	73.31	3.712	50.73	30.16	12.18	28.84	24.77
1974-04-06	35.33	43.33	60.87	14.51	51.74	31.94	11.49	28.02	23.98
1974-04-07	33.88	42.49	51.77	63.75	53.1	31.88	10.84	27.11	23.29
1974-04-08	32.45	41.48	44.59	91.29	54.63	31.58	11.65	26.79	22.81
1974-04-09	31.14	40.23	39.95	91.66	55.9	31.56	11.48	26.39	22.23
1974-04-10	30.09	38.71	50.23	88.38	56.98	31.52	10.41	25.72	21.62
1974-04-11	29.09	37.47	65.26	86.78	58	31.1	9.411	25.02	20.93
1974-04-12	29.11	36.28	75.35	87.41	59.04	30.37	8.771	24.58	20.45
1974-04-13	28.81	35.04	82.82	89.87	60.02	29.12	8.215	23.96	19.83
1974-04-14	28.47	33.69	88.27	92.51	60.66	27.92	7.716	23.3	19.13
1974-04-15	28.2	32.5	90	93.67	61.26	26.99	7.243	22.46	18.43
1974-04-16	27.94	31.34	87.75	91.5	60.73	25.99	6.776	21.69	18.03
1974-04-17	27.63	30.46	82.09	86.37	59.74	25.11	6.392	20.95	17.53
1974-04-18	27.37	29.48	74.93	79.61	57.33	24.1	6.102	20.18	17.23
1974-04-19	26.95	28.76	69.87	73.09	55.35	24.13	5.832	19.78	16.89
1974-04-20	26.09	27.84	64.57	66.63	53.02	23.9	5.595	19.19	16.69
1974-04-21	25.32	27.03	59.1	60.56	51.81	23.64	5.31	18.62	16.48
1974-04-22	24.58	26.44	54.25	55.59	50.14	23.01	4.995	18.15	16.14
1974-04-23	23.91	25.96	50.32	51.16	48.14	22.81	4.911	17.34	15.64
1974-04-24	23.09	25.28	46.91	47.13	46.06	22.34	4.856	16.62	15.18
1974-04-25	22.31	25.13	43.65	43.84	44.01	22.63	4.831	16.34	14.88
1974-04-26	21.65	24.58	40.57	40.86	42.83	22.16	4.804	16.25	14.67
1974-04-27	20.78	23.92	37.43	38.16	41.32	21.48	5.12	15.93	14.32
1974-04-28	19.98	23.41	34.65	35.97	39.77	21.21	5.167	15.48	13.98
1974-04-29	19.39	22.83	32.2	34.46	38.94	20.71	4.817	14.93	13.6
1974-04-30	19.07	22.25	29.96	33.24	38.46	20.26	5.515	14.34	13.22
1974-05-01	18.65	21.84	28.21	32.01	38	19.26	5.636	13.79	12.99
1974-05-02	18.19	21.16	26.51	30.73	37.83	19.02	5.316	13.24	13.35
1974-05-03	17.83	20.58	25.01	29.5	36.96	18.61	4.928	13.05	12.8
1974-05-04	17.39	19.78	23.8	28.05	35.75	17.77	4.499	12.86	12.17
1974-05-05	17.07	19	22.44	26.46	34.57	17.09	4.085	12.47	11.81
1974-05-06	16.6	18.45	21.33	25.36	33.31	16.64	3.694	11.98	11.45
1974-05-07	16.43	17.91	20.44	24.13	32.17	15.9	3.359	11.42	11.25
1974-05-08	16.45	17.52	18.62	22.54	31.1	15.4	2.961	10.99	11.24
1974-05-09	16.26	17.06	17.25	21.64	30.19	14.91	2.651	11.08	10.95
1974-05-10	15.79	16.91	16.58	20.5	28.24	16.83	2.639	11.07	10.5
1974-05-11	15.3	16.58	16	19.68	27.28	17.14	2.574	10.87	9.97
1974-05-12	14.86	16.08	14.89	18.73	26.31	17.1	2.468	10.41	9.494
1974-05-13	14.97	15.57	13.93	17.95	25.14	16.79	2.327	9.991	9.101
1974-05-14	15.13	15.28	13.37	17.14	24.3	16.17	2.162	9.564	8.87
1974-05-15	14.92	14.99	12.85	16.41	23.58	15.82	1.981	9.289	8.828
1974-05-16	14.28	14.66	12.22	15.99	23.71	15.06	1.909	9.087	8.868
1974-05-17	14.15	14.73	11.69	15.85	24.86	14.43	1.717	8.986	8.929
1974-05-18	14.75	15.12	11.33	15.94	25.32	13.7	1.71	8.834	8.788
1974-05-19	15.45	15.2	11.04	15.6	25.38	13.27	1.716	8.497	8.406
1974-05-20	15.77	14.96	10.92	15.01	24.53	12.6	1.644	8.075	7.951
1974-05-21	16.7	14.44	10.94	14.73	24.83	11.91	1.718	7.842	7.418
1974-05-22	17.31	13.79	10.98	14.56	24.3	11.57	1.671	7.837	7.3
1974-05-23	17.49	13.08	10.81	14.1	24.34	11.21	1.618	7.846	7.353
1974-05-24	16.94	12.48	10.44	13.45	25.19	11.19	1.306	7.739	7.556
1974-05-25	16.01	11.6	9.952	12.89	25.16	11.13	1.164	7.436	7.753
1974-05-26	15.5	11.65	9.421	12.59	25.02	10.84	1.284	7.261	7.735
1974-05-27	14.87	11.44	8.917	12.09	24.72	10.5	1.409	6.98	7.606
1974-05-28	14.36	11.32	8.436	11.37	24.07	10.25	1.454	6.186	7.559
1974-05-29	13.85	11.37	7.941	11.02	23.28	9.774	1.526	5.728	7.538
1974-05-30	13.31	11.16	7.44	11	22.28	9.601	1.877	5.685	7.519
1974-05-31	12.76	11.07	7.167	10.69	21.09	9.31	4.091	5.715	7.559
1974-06-01	12.57	11.85	7.283	10.42	19.8	9.179	5.292	5.701	7.473
1974-06-02	12.64	11.75	7.404	10.11	18.6	9.05	6.658	5.886	7.501
1974-06-03	12.97	11.17	7.435	9.781	17.64	8.64	6.86	5.914	7.415
1974-06-04	13.09	10.51	7.352	9.415	16.81	8.471	6.527	5.855	7.332
1974-06-05	13.2	9.86	7.21	9.027	16.49	8.68	6.299	5.557	7.105
1974-06-06	13.05	9.322	7.35	8.825	16.15	8.614	6.367	5.348	6.533
1974-06-07	14.42	8.947	7.25	8.675	16.2	8.549	6.498	5.182	6.382
1974-06-08	16.23	8.903	6.941	8.593	15.93	8.467	6.552	5.429	6.045
1974-06-09	18.36	8.942	6.691	8.317	15.69	8.172	6.4	5.425	5.766
1974-06-10	19.84	9.029	6.862	7.916	15.78	7.852	6.42	5.383	5.354
1974-06-11	20.01	9.104	7.774	7.6	15.93	7.608	8.578	5.429	4.888
1974-06-12	19.48	9.099	8.221	7.252	15.96	7.248	10.48	5.339	4.593
1974-06-13	18.04	9.036	8.267	6.888	16.16	7.572	12.54	4.373	4.266
1974-06-14	16.58	8.837	8.228	6.715	16.1	8.028	15.31	4.131	4.25
1974-06-15	15.63	8.181	7.73	7.221	16.07	8.041	17.2	4.025	4.335
1974-06-16	14.69	7.504	6.976	7.464	15.81	8.034	17.5	3.974	4.49
1974-06-17	13.79	7.174	6.247	7.432	15.35	7.856	16.68	3.862	4.612
1974-06-18	13.11	7.298	5.673	7.43	14.3	7.689	15.35	3.59	4.659
1974-06-19	12.39	7.388	6.407	7.201	13.65	7.695	13.96	3.32	4.58
1974-06-20	11.8	7.437	6.617	7.939	13.32	7.57	12.73	3.35	4.307
1974-06-21	11.46	7.381	6.427	7.807	12.73	7.346	11.74	3.279	3.752
1974-06-22	11.1	7.159	6.272	7.488	12.51	7.385	11.42	2.99	3.668
1974-06-23	13.45	5.985	6.008	7.29	12.26	7.392	10.89	2.694	3.536
1974-06-24	15.17	5.778	5.482	6.961	12.4	7.33	10.47	2.457	3.1
1974-06-25	16.69	5.596	4.444	6.28	12.39	7.196	10.1	2.493	2.729
1974-06-26	18.56	7.46	3.829	5.285	12.06	7.226	9.624	2.532	2.734
1974-06-27	19.65	7.876	3.696	4.762	11.74	6.691	9.138	2.606	2.729
1974-06-28	19.69	7.374	3.563	5.301	11.87	6.662	8.565	2.827	2.541
1974-06-29	19.46	7.014	3.404	6.08	11.56	6.637	7.977	2.832	2.426
1974-06-30	19.24	7.157	3.181	6.087	11.22	6.34	7.546	2.794	2.268
1974-07-01	19.03	7.137	3.187	6.108	11.23	5.781	7.424	2.7	2.129
1974-07-02	17.89	6.981	3.171	6.092	11.31	5.338	14.93	2.565	2.072
1974-07-03	16.62	6.725	3.089	6.075	10.76	5.331	23.6	2.318	2.182
1974-07-04	15.93	6.859	3.149	5.998	9.975	5.35	33.05	3.041	2.548
1974-07-05	15.39	6.859	3.214	5.872	9.413	5.144	44.21	2.997	2.859
1974-07-06	15.57	6.913	3.201	5.609	8.958	4.995	53.74	2.768	3.046
1974-07-07	15.74	7.555	2.96	5.316	9.553	4.923	59.02	2.686	3.095
1974-07-08	15.78	8.026	3.336	4.998	9.787	4.891	59.14	2.563	3.011
1974-07-09	17.24	8.895	3.501	4.663	9.64	4.702	55.73	2.381	2.914
1974-07-10	17.88	9.713	3.289	4.464	9.863	4.763	50.54	24.53	2.779
1974-07-11	18.22	10.61	3.184	9.127	9.943	4.876	44.84	34.32	2.656
1974-07-12	19.35	11.02	3.194	9.655	9.821	4.854	39.23	33.87	2.528
1974-07-13	20.69	11.14	3.254	7.873	9.82	4.605	33.82	31.14	2.364
1974-07-14	21.55	11.2	3.178	6.393	9.525	4.159	29.09	26.36	2.306
1974-07-15	21.56	11.22	3.015	5.678	8.761	5.013	25.94	21.11	2.143
1974-07-16	20.67	11.56	2.694	5.381	8.39	6.602	23.5	16.63	5.554
1974-07-17	19.09	12.07	2.546	5.509	9.262	8.046	21.3	13.21	7.396
1974-07-18	17.44	12.72	2.529	6.295	10.86	9.231	19.57	10.28	8.822
1974-07-19	16.55	13.43	2.51	7.082	14.36	23.66	18.15	7.952	9.667
1974-07-20	15.63	20.83	2.511	7.703	16.85	31.83	16.9	6.042	9.233
1974-07-21	14.88	29.06	2.571	8.092	18.1	34.03	15.72	4.851	7.942
1974-07-22	14.18	33.42	2.418	7.985	18.2	32.34	14.82	3.904	7.269
1974-07-23	13.6	34.37	1.912	7.496	16.89	27.99	14.26	3.37	70.23
1974-07-24	13.16	33.08	1.683	6.81	15.73	22.97	13.75	3.328	101.4
1974-07-25	12.61	30.05	3.77	6.194	14.85	19.01	13.08	3.285	100.2
1974-07-26	12.28	26.43	4.458	5.598	13.52	17.62	12.17	2.921	91.74
1974-07-27	11.83	23.4	3.566	5.047	11.9	16.27	11.91	3.735	78.23
1974-07-28	11.58	20.96	2.824	4.491	11.25	14.4	11.86	4.734	61.63
1974-07-29	10.99	18.7	2.608	3.939	10.58	12.72	11.3	5.757	46.56
1974-07-30	10.8	17.07	2.923	3.821	9.631	11.78	10.9	6.474	34.32
1974-07-31	10.81	15.7	2.9	3.447	8.955	10.49	10.86	6.642	24.96
1974-08-01	10.39	14.67	2.833	3.6	8.338	8.808	10.83	6.258	18.85
1974-08-02	10.02	13.56	2.814	4.077	7.899	7.349	10.49	5.596	14.76
1974-08-03	9.778	12.58	2.69	4.496	7.685	6.528	9.941	4.81	11.96
1974-08-04	9.648	12.14	2.464	4.607	7.224	6.044	9.336	4.029	10.74
1974-08-05	9.683	11.97	2.216	4.308	6.872	6.352	8.605	3.355	8.945
1974-08-06	9.833	11.87	1.988	3.716	6.529	6.6	7.991	6.457	7.521
1974-08-07	9.976	11.81	1.736	3.001	6.776	6.826	7.639	9.015	6.489
1974-08-08	9.965	11.68	1.724	2.77	6.794	6.928	7.32	12.81	5.728
1974-08-09	9.805	11.67	1.393	2.409	6.744	10.25	7.242	14.14	5.441
1974-08-10	9.473	11.54	1.159	2.127	6.603	12.21	7.314	13.72	5.245
1974-08-11	8.946	11.34	1.086	2.051	6.733	12.47	7.475	11.97	4.843
1974-08-12	8.796	11.07	1.184	2.08	6.686	12.26	7.605	10.66	4.555
1974-08-13	8.773	10.98	1.377	2.128	6.359	11.58	7.968	9.145	4.157
1974-08-14	8.715	10.98	1.425	2.351	5.891	10.84	8.212	7.77	3.763
1974-08-15	8.443	10.89	1.417	2.572	5.994	9.665	8.279	6.566	3.668
1974-08-16	7.9	10.67	1.381	2.665	5.754	8.297	8.219	5.654	3.588
1974-08-17	7.371	10.54	1.381	2.689	5.255	7.167	7.893	4.749	3.414
1974-08-18	7.201	10.36	1.397	2.625	4.868	6.253	7.23	4.106	3.279
1974-08-19	7.037	10.14	1.736	6.942	4.69	6.12	6.416	3.713	3.344
1974-08-20	6.819	9.843	1.991	10.63	4.574	6.083	5.92	3.268	3.34
1974-08-21	6.461	9.462	2.157	12.24	4.364	5.86	5.879	2.924	3.198
1974-08-22	6.317	9.093	2.217	12.55	4.216	5.45	5.854	2.9	2.908
1974-08-23	6.309	8.806	2.123	11.34	4.765	5.096	5.955	2.854	2.846
1974-08-24	6.344	8.543	1.884	9.923	5.409	4.853	6.04	2.785	3.118
1974-08-25	6.343	8.297	1.727	8.135	6.16	4.326	5.983	2.738	3.223
1974-08-26	6.237	8.027	1.538	6.382	6.654	3.939	5.785	2.551	3.198
1974-08-27	6.114	7.768	2.856	5.401	6.734	3.852	5.231	2.335	3.333
1974-08-28	5.926	7.455	3.788	4.518	6.376	3.974	5.089	2.383	3.998
1974-08-29	5.753	7.366	4.076	3.746	5.845	3.997	5.146	2.332	4.238
1974-08-30	5.589	7.243	4.032	3.179	5.467	3.987	5.157	2.494	4.296
1974-08-31	5.506	6.989	3.71	2.646	5.07	4.008	5.086	2.605	4.268
1974-09-01	5.178	6.721	3.255	2.351	4.57	4.057	5.022	2.658	4.105
1974-09-02	5.172	6.494	2.751	2.238	3.876	4.074	4.625	2.713	3.854
1974-09-03	5.159	6.265	2.254	2.101	3.939	4.047	4.396	2.58	3.459
1974-09-04	5.189	6.173	1.995	2.161	4.051	3.93	4.297	2.369	3.143
1974-09-05	5.198	6.135	1.833	2.234	4.274	3.718	4.255	2.114	6.164
1974-09-06	5.214	5.847	1.76	2.272	4.361	3.469	4.076	1.543	7.025
1974-09-07	5.124	5.777	1.687	2.313	4.334	3.325	4.068	1.624	17.86
1974-09-08	4.996	5.836	1.704	2.36	4.897	3.225	7.351	1.715	19.59
1974-09-09	4.692	5.917	1.673	2.376	5.268	3.205	7.593	1.812	16.29
1974-09-10	4.452	5.97	1.702	2.394	6.637	3.149	6.092	1.941	13.63
1974-09-11	4.247	6.001	1.699	2.388	10.18	3.035	4.971	2.002	11.67
1974-09-12	4.346	5.968	1.637	2.324	14.06	2.98	4.499	2.038	10.12
1974-09-13	4.399	5.573	1.396	2.225	16.15	2.987	4.331	2.348	8.669
1974-09-14	4.465	5.128	1.033	1.897	16.87	3.106	4.249	2.412	7.725
1974-09-15	4.54	5	0.9268	1.566	17.51	3.327	4.089	2.426	7.398
1974-09-16	4.572	4.973	0.8744	1.437	22.66	3.785	3.808	2.465	7.551
1974-09-17	4.601	4.97	0.7974	1.422	24.77	4.373	3.755	2.558	7.827
1974-09-18	4.553	4.872	0.8736	1.453	24.16	4.548	3.737	2.601	7.952
1974-09-19	4.475	4.632	0.9448	1.472	22.95	4.478	3.706	2.6	7.719
1974-09-20	4.332	4.444	1.042	1.483	21.44	4.405	3.587	2.487	7.302
1974-09-21	4.213	4.462	1.193	1.47	19.59	4.292	3.239	2.342	6.848
1974-09-22	4.164	4.484	2.725	1.438	17.64	4.116	3.366	2.887	6.403
1974-09-23	4.067	4.486	3.626	1.446	15.85	3.944	3.482	4.808	6.06
1974-09-24	3.929	4.511	3.618	1.445	14.25	3.734	3.641	7.532	5.686
1974-09-25	3.843	4.484	3.338	1.445	12.73	3.53	3.772	9.838	10.37
1974-09-26	3.828	4.34	3.007	1.42	11.59	3.362	3.801	11.03	11.6
1974-09-27	3.79	4.098	2.624	1.386	10.63	3.289	3.777	11.23	12.22
1974-09-28	3.854	3.96	2.218	1.366	9.763	3.239	3.705	10.79	17.33
1974-09-29	4.203	3.857	1.91	1.382	8.965	3.19	3.615	10.24	23.39
1974-09-30	4.42	3.805	1.725	1.53	8.444	3.157	8.624	9.537	24.82
1974-10-01	4.622	3.743	1.567	1.632	8.01	3.065	11.4	8.687	24.22
1974-10-02	4.802	3.745	1.46	1.699	7.636	2.98	11.61	7.788	23.5
1974-10-03	4.954	3.852	1.36	1.698	7.297	2.854	11.21	6.914	22.54
1974-10-04	5.01	3.961	1.283	1.643	7.114	2.808	10.67	6.124	24.66
1974-10-05	5.015	4.069	1.216	1.579	7.194	2.825	9.944	5.419	24.04
1974-10-06	4.961	4.158	1.176	1.53	7.061	2.825	8.85	4.842	22.15
1974-10-07	4.873	4.179	1.146	1.497	6.795	2.866	7.71	4.386	25
1974-10-08	4.752	4.163	1.123	1.445	6.507	2.822	6.712	4.04	27.1
1974-10-09	4.812	4.067	1.117	1.411	7.172	2.781	5.904	3.725	27.57
1974-10-10	10.71	3.878	1.113	1.407	7.207	2.626	5.248	3.436	27.08
1974-10-11	16.86	3.618	1.11	1.413	7.267	2.577	4.745	3.218	25.77
1974-10-12	22.46	3.332	1.105	1.416	16.48	2.598	4.295	3.069	23.92
1974-10-13	30.48	3.263	1.355	1.413	19.85	2.6	4.036	2.975	21.84
1974-10-14	32.49	3.188	1.755	1.439	30.38	2.58	3.987	2.887	19.69
1974-10-15	29.44	3.231	2.135	1.428	36.59	2.559	3.924	2.838	18.22
1974-10-16	24.92	3.288	2.387	1.482	40.04	2.588	3.879	2.799	17.29
1974-10-17	22.05	3.329	2.521	1.532	43.34	2.596	3.939	2.795	16.84
1974-10-18	20.13	3.357	2.466	1.625	45.31	2.597	4.028	2.811	16.68
1974-10-19	18.44	3.38	2.333	1.725	44.72	2.612	4.069	2.807	16.56
1974-10-20	20.12	3.394	2.203	1.834	42.01	2.646	4.014	4.091	18.74
1974-10-21	20.8	3.378	2.078	1.928	38.24	2.669	3.993	5.072	19.5
1974-10-22	19.99	3.374	1.958	1.966	34.08	2.663	3.926	5.436	20
1974-10-23	18.96	3.433	2.334	2.122	30.35	2.611	3.856	10.56	21.74
1974-10-24	20.52	3.429	2.569	2.19	27.88	2.538	3.805	12.69	25.34
1974-10-25	20.71	3.416	2.586	2.483	26.32	2.496	3.735	12.18	29.6
1974-10-26	19.87	3.415	2.529	2.638	24.72	2.49	3.667	11.29	33.49
1974-10-27	18.93	3.395	2.454	2.652	30.41	2.468	3.586	10.44	35.67
1974-10-28	17.91	3.36	2.333	2.623	35.1	2.434	3.524	9.612	35.71
1974-10-29	16.68	3.291	2.186	2.584	39.43	2.402	3.447	8.581	34.84
1974-10-30	15.36	3.187	2.171	2.71	41.31	2.349	3.411	7.513	42.77
1974-10-31	14.27	3.131	2.168	2.722	44.84	2.33	3.282	7.919	46.16
1974-11-01	13.65	3.158	2.122	2.639	45.84	2.35	3.212	8.076	51.14
1974-11-02	23.82	3.371	2.08	2.574	45.61	2.357	3.242	7.99	54.35
1974-11-03	29.59	3.742	2.149	3.024	43.82	3.059	3.278	7.818	56.74
1974-11-04	30.55	4.247	2.139	3.185	42.44	3.278	3.293	7.432	59.01
1974-11-05	30.45	4.643	2.049	3.063	40.76	3.424	3.338	6.868	60
1974-11-06	33.14	4.783	1.95	2.912	40.41	3.301	3.584	6.256	58.98
1974-11-07	36.19	4.691	1.852	2.768	40.87	3.137	3.689	5.682	67.35
1974-11-08	36.98	4.46	1.745	2.63	40.1	3.031	3.736	5.194	76.21
1974-11-09	37.03	4.249	1.989	5.822	38.95	2.965	3.807	4.807	75.45
1974-11-10	36.52	4.005	2.281	6.91	37.89	2.905	3.885	4.495	72.36
1974-11-11	35.59	3.794	2.403	6.777	36.83	2.826	3.919	4.228	69.83
1974-11-12	35.54	3.631	2.736	7.147	35.65	2.744	3.884	4.008	67.44
1974-11-13	34.94	3.513	3.388	6.996	35.3	2.677	3.798	3.822	64.41
1974-11-14	34.46	3.411	3.728	6.427	34.33	2.609	3.68	3.662	60.59
1974-11-15	35.96	3.31	3.807	5.846	32.97	2.552	3.566	3.526	56.39
1974-11-16	36.12	3.208	3.73	5.303	31.95	2.507	3.446	3.399	52.24
1974-11-17	35.49	3.108	3.506	4.798	31.04	2.465	3.277	3.293	48.43
1974-11-18	34.89	2.982	3.669	4.343	30.17	2.43	4.32	3.523	45.06
1974-11-19	34.42	2.928	3.531	3.963	29.57	2.382	8.351	3.81	42.21
1974-11-20	36.32	2.903	3.609	4.952	29.1	2.33	11.61	5.449	40.02
1974-11-21	36.31	2.918	7.48	5.197	28.64	2.283	13.77	8.187	38.86
1974-11-22	35.14	2.948	10.81	4.858	28.12	2.266	14.98	11.1	39.3
1974-11-23	33.97	2.966	14.04	4.572	27.52	2.212	15	13.88	39.82
1974-11-24	33.04	2.981	16.74	4.509	26.83	2.206	14.78	16.16	40.03
1974-11-25	32.22	2.984	16.97	4.405	26.16	2.187	14.2	17.13	39.93
1974-11-26	31.43	2.969	15.67	4.238	25.53	2.141	13.5	16.88	39.65
1974-11-27	30.67	2.923	13.87	4.091	24.91	2.118	13.05	15.89	39.2
1974-11-28	29.94	2.813	12.01	3.945	24.3	2.238	12.79	14.57	38.5
1974-11-29	29.26	2.733	10.26	3.796	23.76	4.694	12.4	13.18	37.51
1974-11-30	28.66	2.657	8.784	3.68	23.72	6.378	11.72	11.86	36.35
1974-12-01	28.1	2.591	7.544	3.558	23.52	7.224	10.94	10.68	35.17
1974-12-02	27.58	2.525	6.514	3.747	23.21	7.722	10.05	9.666	34.01
1974-12-03	27.08	2.484	5.676	3.837	22.92	7.782	9.192	8.8	32.91
1974-12-04	26.59	2.443	5.006	3.777	22.63	7.367	8.434	8.063	31.86
1974-12-05	26.11	2.383	4.464	3.666	22.21	6.669	7.807	7.47	31.04
1974-12-06	25.64	2.384	4.107	3.672	21.75	5.886	7.29	6.967	30.47
1974-12-07	25.18	2.359	4.886	5.081	21.83	5.163	6.865	8.936	30.2
1974-12-08	24.72	2.317	5.526	6.302	21.69	4.552	6.515	9.903	30.31
1974-12-09	24.27	2.277	5.625	7.385	21.49	4.041	6.222	10.71	31.04
1974-12-10	23.84	2.265	6.036	8.435	21.29	3.643	5.972	11.07	31.63
1974-12-11	23.38	2.24	8.014	9.137	21.09	3.331	5.758	11.05	31.66
1974-12-12	22.93	2.224	16.62	9.313	21.15	3.084	5.574	10.76	31.43
1974-12-13	22.51	2.192	22.69	8.995	21.33	2.879	5.412	10.26	31.05
1974-12-14	22.07	2.132	26.85	8.372	21.63	2.715	5.263	9.585	30.49
1974-12-15	21.65	2.103	31.44	7.651	21.93	2.588	5.129	8.84	29.81
1974-12-16	21.23	2.083	35.27	6.971	22.12	2.479	5.003	8.121	29.05
1974-12-17	20.81	2.024	36.6	6.381	22.07	2.397	9.629	7.479	28.27
1974-12-18	20.38	2.002	35.27	5.918	21.83	2.362	12.64	6.941	27.48
1974-12-19	19.98	1.961	32.1	5.622	21.43	2.377	14.07	6.504	26.71
1974-12-20	19.58	1.965	28.21	5.454	20.95	2.415	15.03	6.149	26.01
1974-12-21	19.17	1.952	24.43	5.355	20.45	3.476	15.27	5.861	25.34
1974-12-22	18.79	1.917	22.71	6.243	19.96	5.716	14.56	5.621	24.76
1974-12-23	18.38	1.896	21.3	7.276	19.55	9.896	13.21	5.417	24.14
1974-12-24	18.01	1.863	20.19	8.287	19.17	14.34	11.6	5.23	23.59
1974-12-25	17.68	1.834	19.5	9.085	18.79	17.6	10.09	5.076	23.09
1974-12-26	17.36	1.827	18.78	9.388	18.43	19.52	10.2	4.948	22.58
1974-12-27	17	1.786	17.75	9.159	18.13	19.47	10.37	4.887	22.1
1974-12-28	16.65	1.736	16.41	8.545	17.77	17.96	10.58	4.95	21.71
1974-12-29	16.31	1.722	15.09	8.866	17.47	15.78	10.75	5.096	21.31
1974-12-30	15.94	1.684	15.87	13.5	17.2	13.41	10.55	5.192	20.91
1974-12-31	15.6	1.669	15.79	17.63	16.9	11.18	9.947	5.154	20.49
1975-01-01	15.29	1.671	16.92	21.8	16.59	9.292	9.087	4.985	20.1
1975-01-02	14.96	1.672	17.18	25.55	16.29	7.794	8.168	4.769	19.72
1975-01-03	14.65	1.649	16.79	27.99	15.99	6.643	7.34	4.562	19.33
1975-01-04	14.37	1.651	16.27	28.19	15.7	5.778	6.654	4.381	18.94
1975-01-05	14.11	1.616	15.59	26.18	15.4	5.127	6.109	4.214	18.51
1975-01-06	13.83	1.611	14.72	22.83	15.08	4.625	5.686	4.08	18.13
1975-01-07	13.54	1.542	13.74	19.2	14.8	5.551	5.348	3.964	17.76
1975-01-08	13.24	1.504	12.76	15.91	14.49	5.944	5.059	3.856	17.41
1975-01-09	12.96	1.512	11.87	13.22	14.89	5.819	4.821	3.759	17.03
1975-01-10	12.69	1.506	11.09	11.16	15	5.612	4.629	3.673	16.67
1975-01-11	12.43	1.496	10.45	9.63	14.98	5.288	4.47	3.59	16.33
1975-01-12	12.15	1.437	9.928	8.461	15.1	4.831	9.278	3.516	16
1975-01-13	12.47	1.448	9.486	7.556	15.12	4.351	12.87	3.446	15.69
1975-01-14	12.59	1.46	9.109	6.846	14.99	6.582	13.13	3.381	15.41
1975-01-15	12.56	1.465	8.795	6.279	14.66	9.85	12.51	3.316	15.1
1975-01-16	12.51	1.45	8.518	5.819	14.64	15.34	11.68	3.258	14.78
1975-01-17	12.39	1.43	8.26	5.436	14.97	19.66	10.61	3.209	14.51
1975-01-18	12.14	1.413	8.018	5.123	15.65	22.78	9.377	3.18	14.27
1975-01-19	11.79	1.406	7.798	4.859	16.37	24.7	8.178	3.152	14.01
1975-01-20	11.4	1.378	7.595	4.623	16.68	24.94	7.144	3.12	13.76
1975-01-21	11.01	1.266	7.395	4.413	16.35	23.58	6.325	3.073	13.52
1975-01-22	10.65	1.213	7.19	4.206	15.59	21.24	5.722	2.985	13.27
1975-01-23	10.31	1.202	7.001	4.014	14.95	18.62	5.288	2.899	13.03
1975-01-24	10.01	1.205	6.816	3.866	15.35	16.19	4.966	2.824	12.73
1975-01-25	9.736	1.209	6.616	3.729	16.05	14.15	4.722	2.759	12.44
1975-01-26	9.483	1.211	6.443	3.619	16.74	12.46	4.538	2.712	12.19
1975-01-27	9.252	1.21	6.298	3.516	17.49	11.09	5.255	2.685	11.96
1975-01-28	9.032	1.194	6.157	3.411	18.24	9.975	6.093	2.681	11.73
1975-01-29	8.801	1.206	6.01	3.304	19.2	9.062	7.071	2.677	11.51
1975-01-30	8.604	1.148	5.879	3.194	20.05	8.308	8.107	2.666	11.29
1975-01-31	8.411	1.104	5.755	3.091	20.23	7.681	8.798	2.625	11.05
1975-02-01	8.241	4.352	5.637	3.026	19.42	7.158	8.887	2.583	10.82
1975-02-02	8.058	6.589	5.504	2.952	17.89	6.718	8.447	2.536	10.61
1975-02-03	7.889	7.894	5.397	2.892	16.26	6.339	7.737	2.445	10.39
1975-02-04	7.733	8.946	5.284	2.86	14.72	6.013	6.968	2.338	10.18
1975-02-05	7.572	9.487	5.175	2.82	13.44	5.733	6.32	2.246	10
1975-02-06	7.379	9.25	5.07	2.769	12.42	5.477	5.799	2.209	9.829
1975-02-07	7.235	8.459	4.928	2.691	11.6	5.264	5.4	2.196	9.661
1975-02-08	7.103	7.374	4.786	2.621	10.97	5.073	5.08	2.143	9.485
1975-02-09	8.087	6.334	4.684	2.528	10.46	4.894	4.796	1.973	9.258
1975-02-10	12.62	7.554	4.721	2.456	10.03	4.737	4.557	1.986	8.995
1975-02-11	19.95	10.67	6.138	2.364	9.657	4.598	4.336	1.998	8.816
1975-02-12	35.02	14.78	12.14	2.282	9.353	4.475	4.12	2.002	8.669
1975-02-13	46.87	20.1	20.42	2.202	9.042	4.377	3.924	2.005	8.545
1975-02-14	55.3	25.25	26.42	2.147	8.744	4.288	3.775	2	8.429
1975-02-15	60.01	29	30.33	3.087	8.495	4.181	3.653	1.939	8.271
1975-02-16	59.82	30.02	39.25	4.381	8.282	4.074	3.536	1.898	8.145
1975-02-17	55.14	28.04	42.48	7.672	8.021	3.965	3.435	1.852	8.031
1975-02-18	47.98	24.04	40.86	11.72	7.834	3.868	3.381	1.844	7.909
1975-02-19	40.47	19.41	37.06	15.82	7.636	3.784	3.295	1.775	7.793
1975-02-20	33.95	15.22	33.93	18.14	7.507	3.698	3.006	1.638	7.646
1975-02-21	28.77	11.87	47.65	18.18	7.424	3.619	3.832	1.622	7.316
1975-02-22	24.84	9.379	64.44	16.52	7.339	3.523	8.958	1.635	7.147
1975-02-23	21.98	7.536	69.3	14.52	7.144	3.432	21.38	1.633	6.974
1975-02-24	19.8	6.167	67.47	12.84	6.901	3.366	39.21	1.585	6.849
1975-02-25	18.1	5.142	63.63	11.55	6.813	3.299	50.7	1.562	6.695
1975-02-26	16.89	4.348	58.06	10.36	6.6	3.2	63.91	1.505	6.567
1975-02-27	16.81	3.701	51.08	9.128	6.366	3.113	69.3	1.461	6.425
1975-02-28	17.47	3.225	43.62	7.88	6.226	3.056	69.03	1.453	6.258
1975-03-01	23.58	3.968	36.59	6.726	6.074	3.134	64.39	1.381	6.288
1975-03-02	34.63	7.136	30.61	5.766	5.849	3.443	58.04	1.343	6.152
1975-03-03	49.62	11.85	25.75	5.001	5.694	5.533	51.82	1.363	6.077
1975-03-04	65.61	15.48	21.88	4.404	5.583	8.488	45.79	1.394	6.003
1975-03-05	73.9	16.44	18.81	3.915	5.496	12.19	40.45	1.389	5.899
1975-03-06	77.6	15.29	16.44	3.528	5.447	14.84	38.43	1.381	5.836
1975-03-07	78.98	13.33	14.55	3.216	5.402	15.31	40.14	1.365	5.766
1975-03-08	78.27	11.58	13.13	2.962	5.294	14.06	40.88	1.258	5.61
1975-03-09	75.65	10.53	11.96	2.759	5.027	12.16	41.5	1.209	5.42
1975-03-10	73.4	9.973	10.97	2.584	6.175	10.35	43.11	1.191	5.608
1975-03-11	73.29	10	10.2	2.484	15.13	8.8	43.94	1.176	6.027
1975-03-12	72.29	10.51	9.764	2.651	14.53	7.566	43.28	1.16	6.503
1975-03-13	70.29	11.41	9.887	3.298	10.1	6.573	41.84	1.162	6.676
1975-03-14	67.79	12.37	10.9	6.983	8.148	5.796	40.07	1.134	6.479
1975-03-15	65.08	13.02	12.55	13.73	7.819	5.171	37.96	1.118	6.066
1975-03-16	62.41	13.53	14.64	18.49	7.766	4.651	35.51	1.057	5.594
1975-03-17	59.94	13.47	16.59	20.65	13.56	4.204	34.04	1.033	4.986
1975-03-18	58.61	12.8	17.62	20.73	33.53	3.836	32.88	1.031	4.962
1975-03-19	57.15	12.04	17.55	20.46	75.81	3.532	31.81	7.13	8.562
1975-03-20	55.16	11.39	18.46	19.8	133.7	3.214	31.88	21.34	15.08
1975-03-21	53.19	10.84	19.13	19.15	193.5	10.72	31.25	30.1	18.74
1975-03-22	51.49	10.29	19.93	18.39	251.4	13.65	30.38	43.28	21.45
1975-03-23	50.19	9.747	21.09	17.1	294.1	13.01	29.55	59.5	27.5
1975-03-24	48.94	9.235	23.21	16.55	310.1	12.76	28.63	82.88	30.32
1975-03-25	48.15	8.749	24.64	15.77	299.4	13.08	27.13	111.7	35.26
1975-03-26	47.42	8.392	25.34	14.28	271.6	14.37	25.79	140.2	43.73
1975-03-27	46.25	8.08	25.46	12.43	237.4	14.65	24.37	163.4	54.71
1975-03-28	44.87	8.12	25.05	15.23	205.4	13.94	23.19	176.4	71.93
1975-03-29	43.67	8.187	24.14	32.84	179.3	12.93	22.05	172.6	83.14
1975-03-30	43.89	8.15	23.16	68.04	158.8	11.86	21.18	160.9	92.96
1975-03-31	43.55	8.086	25.78	81.9	141.7	10.93	20.4	145.8	99.89
1975-04-01	42.18	7.921	26.71	81.45	128.8	10.03	19.87	132.4	102.7
1975-04-02	41.57	7.634	26.45	79.96	117.7	9.098	19.1	121.4	101.3
1975-04-03	40.57	7.236	26.29	79.86	107.6	8.178	18.91	112.6	96.71
1975-04-04	39.75	6.896	25.83	80.14	99.38	7.331	18.68	104.5	90.94
1975-04-05	43.89	6.629	25.11	80.72	92.88	6.583	18.27	97.02	85.44
1975-04-06	46.87	6.537	23.92	80.2	87.11	6.169	17.74	89.29	80.1
1975-04-07	49.49	6.604	22.72	80.51	82.57	5.987	17.21	81.85	74.67
1975-04-08	54.62	6.791	21.19	78.4	78.41	10.06	16.57	74.43	68.91
1975-04-09	60.34	6.991	20.47	74.91	74.3	17.33	16.21	67.98	63.21
1975-04-10	65.89	7.21	19.88	69.84	70.45	20.08	16.15	61.96	57.62
1975-04-11	68.45	7.234	20.12	63.72	66.93	20.43	15.9	56.8	52.45
1975-04-12	73.85	7.715	19.81	57.53	63.79	21.86	15.73	52.23	48.06
1975-04-13	74.7	7.986	18.93	52.03	60.9	24.92	15.5	48.34	44.09
1975-04-14	72.48	8.156	18.07	47.37	58.19	27.62	15.21	45.24	40.67
1975-04-15	70.14	8.409	17.16	43.46	55.62	29.39	14.98	42.42	37.97
1975-04-16	69.95	8.734	16.51	39.76	55.95	30.78	14.78	39.78	35.75
1975-04-17	69.19	9.03	15.81	36.66	55.57	32.22	14.38	37.6	33.99
1975-04-18	66.6	9.165	15.57	34.76	54.49	33.35	14.04	35.82	32.04
1975-04-19	66.3	9.148	15.31	33.2	53.64	33.63	13.68	34.58	30.32
1975-04-20	63.84	9.032	14.94	31.69	53.18	33.48	13.36	33.81	29.33
1975-04-21	60.08	8.835	14.66	30.2	52.51	32.84	13.08	32.89	31.51
1975-04-22	56.74	8.591	14.29	29.05	53.24	31.15	12.56	31.66	30.95
1975-04-23	54.4	8.456	13.61	27.01	52.49	29.16	12.18	30.51	29.65
1975-04-24	52.75	8.243	13	26.06	49.79	27.31	11.98	28.94	30.87
1975-04-25	51.37	8.045	12.05	24.2	48.5	25.32	11.82	27.72	36.46
1975-04-26	50.27	7.89	11.3	22.62	48.69	23.49	11.63	26.34	38.24
1975-04-27	49.19	8.341	11.14	21.57	47.26	21.53	11.53	25.52	36.57
1975-04-28	48.25	8.63	11.2	21.27	44.69	19.36	12.14	24.42	34.45
1975-04-29	47.17	8.7	11.13	21.11	42.74	19.58	12.45	23.61	32.35
1975-04-30	45.75	8.691	11.04	20.85	43.92	19.36	12.33	22.73	30.76
1975-05-01	44.47	8.574	10.99	20.37	43.65	19.44	12.34	22.37	29.12
1975-05-02	43.17	8.356	10.93	20.03	42.55	19.67	12.33	21.81	29.91
1975-05-03	41.57	8.002	10.81	19.56	39.85	20.24	11.9	21.13	29.53
1975-05-04	39.85	7.625	10.58	18.85	54.33	20.99	11.29	20.31	28.23
1975-05-05	38.64	7.108	10.27	18.43	59.29	20.8	10.71	19.43	27.32
1975-05-06	45.05	6.733	10.83	17.78	54.04	20.09	10.14	18.6	28.93
1975-05-07	46.59	6.349	11.15	16.99	53.97	19.17	9.797	18.02	30.45
1975-05-08	44.53	5.933	10.64	16.71	51.96	18.1	9.505	17.13	30.45
1975-05-09	41.44	5.589	10.03	16.56	51.27	17.4	9.16	16.82	29.49
1975-05-10	38.49	5.523	9.697	16.47	55.62	16.6	8.837	16.54	29.37
1975-05-11	36.72	5.461	9.435	16.1	56.96	16.19	8.496	18.8	28.81
1975-05-12	35.25	5.357	9.233	15.57	57.35	15.63	8.272	18.27	27.31
1975-05-13	33.86	5.171	9.06	15.34	56.62	15.07	7.975	17.24	25.48
1975-05-14	33.23	5	8.798	16.53	54.97	14.54	7.753	16.53	24.94
1975-05-15	32.16	4.88	8.486	16.9	52.7	14.07	7.577	15.6	24.85
1975-05-16	31.57	4.649	8.193	16.61	49.99	13.61	7.462	14.85	24.22
1975-05-17	30.28	4.472	7.986	16.2	47.76	13.3	7.415	14.44	23.56
1975-05-18	32.09	4.289	7.684	16.06	45.68	14.62	7.305	14.1	23.3
1975-05-19	31.27	4.077	7.435	15.61	43.7	14.71	7.061	13.57	23.05
1975-05-20	29.75	3.927	7.521	15.04	42.42	14.14	6.776	13.18	22.45
1975-05-21	27.9	3.78	8.021	14.4	41.36	13.87	6.397	12.42	21.91
1975-05-22	26.98	3.741	8.887	14.05	40.48	13.72	5.714	11.92	21.97
1975-05-23	26.31	3.836	9.88	14.14	39.33	13.22	5.113	11.3	22.22
1975-05-24	25.62	3.79	10.18	14.22	37.89	12.79	4.742	11.2	27.33
1975-05-25	24.72	3.63	10.31	14.37	36.68	12.33	4.725	11.29	29.64
1975-05-26	25.25	3.525	10.53	14.23	35.76	11.74	4.669	11.21	30.58
1975-05-27	25.02	3.421	10.68	16.2	35.04	11.13	4.764	12.78	30.05
1975-05-28	24.5	3.5	10.72	18.77	34.5	11.01	4.746	12.93	29.52
1975-05-29	24.06	3.598	10.5	19.66	33.61	11.2	4.767	11.8	28.4
1975-05-30	23.23	3.698	10.11	18.65	32.67	11.02	7.836	11.08	26.38
1975-05-31	22.02	3.653	9.73	17.37	31.15	10.7	9.634	11.05	24.25
1975-06-01	20.7	3.534	9.346	16.21	30.04	10.22	11.13	10.7	22.55
1975-06-02	20.39	5.648	8.937	19.56	29.39	9.789	12.03	10.09	21.31
1975-06-03	29.48	11.42	8.513	21.89	28.8	9.586	11.97	9.749	20.93
1975-06-04	33.9	14.05	8.079	19.43	28.29	9.535	11.23	9.459	20.73
1975-06-05	33.53	15.39	7.72	16.45	28.07	9.575	12.4	9.303	20.72
1975-06-06	37.37	16.24	7.426	14.67	27.49	9.776	12.3	9.867	20.8
1975-06-07	67.32	17.88	7.23	13.47	26.9	9.863	14.77	10.63	20.4
1975-06-08	72.69	16.59	7.375	12.85	26.06	9.913	16.01	11.5	22.18
1975-06-09	58.58	14.34	7.438	12.42	25.36	9.831	16.52	12.55	39.39
1975-06-10	45.55	12.13	7.557	12.07	24.29	9.797	17.05	13.27	59.73
1975-06-11	38.28	10.89	7.605	11.73	23.07	9.865	17.83	13.64	61.09
1975-06-12	33.71	9.724	7.522	11.34	22.15	10.07	18.24	13.56	54.35
1975-06-13	30.44	8.574	7.462	11.64	22.41	9.965	18.05	13.3	46.41
1975-06-14	27.53	7.594	7.319	11.5	22.79	9.73	17.68	12.84	40.78
1975-06-15	25.27	6.855	7.317	11.33	22.69	9.37	16.7	12.11	37.05
1975-06-16	23.6	6.327	7.389	11.28	22.31	8.919	15.63	11.26	34.52
1975-06-17	22.8	5.932	7.395	11.24	21.84	8.487	14.18	11.14	32.68
1975-06-18	22.02	5.61	7.343	11.16	20.59	8.172	13.08	10.86	31
1975-06-19	20.96	5.367	7.261	11	20.42	7.863	12.21	10.44	29.48
1975-06-20	20.08	6.4	7.133	10.78	19.86	7.621	11.45	9.916	31.05
1975-06-21	19.64	7.681	6.892	10.52	19.07	7.242	10.95	9.549	30.88
1975-06-22	19.5	8.305	6.639	10.24	19.08	6.764	10.86	16.31	29.13
1975-06-23	18.73	8.222	6.342	10.02	18.83	6.646	10.83	23.67	36.53
1975-06-24	18.62	7.736	6.043	9.832	17.72	6.372	10.63	30.26	39.24
1975-06-25	18.07	7.098	6.914	9.625	18.1	6.34	10.31	37.19	36.62
1975-06-26	18.01	6.604	6.86	9.58	18.04	6.357	10.14	43.21	34.14
1975-06-27	17.74	6.174	6.404	9.524	18.03	6.523	10.1	46.96	32.16
1975-06-28	17.94	6.016	5.986	9.391	17.49	6.495	9.939	47.9	30.38
1975-06-29	17.79	6.001	5.642	9.123	17.34	6.444	9.764	46.87	28.94
1975-06-30	17.55	6.061	5.223	8.664	17.45	6.409	9.601	44.35	27.44
1975-07-01	17.34	6.121	5.329	9.547	17.31	6.639	9.326	40.86	25.9
1975-07-02	17.06	6.095	6.029	10.03	16.79	6.565	8.995	37.11	23.67
1975-07-03	16.69	5.971	6.071	9.875	16.41	6.204	8.662	33.68	22.29
1975-07-04	16.64	5.749	5.987	9.647	16.26	6.134	8.396	30.53	21.89
1975-07-05	16.47	5.556	5.926	9.395	15.73	10.66	8.049	27.88	21.48
1975-07-06	16.48	5.455	5.73	9.191	15.15	12.73	7.832	25.95	21.36
1975-07-07	16.14	5.362	5.56	9.116	14.51	12.89	7.599	24.53	20.78
1975-07-08	15.54	5.203	5.169	9.046	13.91	12.18	7.42	22.88	19.51
1975-07-09	15.13	5.268	4.532	8.79	13.48	11.18	7.162	21.72	18.89
1975-07-10	14.78	5.174	4.214	8.478	13.05	10.52	6.919	20.48	18.72
1975-07-11	14.37	4.984	4.178	8.055	12.82	9.425	6.626	19.21	18.32
1975-07-12	14.11	10.58	4.103	7.784	12.37	8.175	6.357	19.05	17.82
1975-07-13	13.61	14.53	4.156	7.593	12.53	7.113	6.246	18.47	17.75
1975-07-14	12.97	15.57	4.447	8.383	12.48	6.116	6.212	18.18	17.7
1975-07-15	12.42	15.48	4.661	8.467	12.41	5.177	6.222	17.91	17.6
1975-07-16	11.81	14.5	4.803	8.093	12.02	4.873	6.238	17.27	17.5
1975-07-17	12.14	14.24	4.795	7.621	11.58	4.385	6.48	16.76	17.24
1975-07-18	12.1	14.14	4.66	6.645	11.22	4.209	6.517	16.34	16.88
1975-07-19	12.08	14.22	4.431	5.9	11.26	4.136	6.381	15.96	16.63
1975-07-20	11.81	14.2	4.026	5.46	11.22	4.034	6.239	15.76	16.64
1975-07-21	11.31	14.49	3.651	5.192	10.82	4.016	5.958	15.22	16.53
1975-07-22	11.44	14.7	3.389	5.831	10.41	3.939	5.77	14.43	16.54
1975-07-23	11.44	14.57	2.933	6.609	10.23	3.939	5.454	13.93	16.84
1975-07-24	11.45	13.78	2.978	6.868	9.894	4.006	5.311	13.52	19.26
1975-07-25	11.55	12.77	3.026	6.823	9.582	3.984	5.352	13.1	23.04
1975-07-26	11.57	11.63	3.054	6.631	9.18	4.553	6.849	12.8	27.03
1975-07-27	11.48	10.79	2.87	6.19	9.338	4.431	11.9	12.41	30.54
1975-07-28	11.25	9.545	2.41	5.764	9.665	4.52	18.51	12.16	32.23
1975-07-29	10.83	8.575	2.477	5.627	9.96	4.512	22.9	12.93	32.24
1975-07-30	10.65	7.91	2.523	5.416	10.11	4.122	25.46	13.06	31.14
1975-07-31	10.4	7.363	2.554	5.129	10.07	3.523	26.15	12.64	28.94
1975-08-01	10	6.886	2.528	4.751	9.815	3.039	25.06	12.58	26.78
1975-08-02	9.444	6.367	2.495	4.689	9.513	3.123	22.5	12.07	24.69
1975-08-03	9.21	5.993	2.482	4.509	9.508	3.157	19.16	11.39	22.82
1975-08-04	9.161	5.62	2.252	4.398	9.418	4.052	16.3	11.04	21.2
1975-08-05	9.129	5.342	1.895	4.131	9.167	11.62	13.58	10.66	19.61
1975-08-06	9.181	5.189	1.955	4.669	8.935	33.66	11.96	9.974	18.18
1975-08-07	9.216	5.136	1.978	5.115	8.664	39.67	10.52	9.138	17.51
1975-08-08	9.251	5.261	1.949	5.611	8.269	34.4	9.11	8.737	16.86
1975-08-09	9.124	5.413	1.597	6.192	7.635	28.62	7.96	8.484	16.36
1975-08-10	8.741	5.501	1.494	6.567	7.057	24.3	7.139	8.34	15.91
1975-08-11	8.379	5.622	1.519	6.58	6.744	20.73	6.607	8.27	15.56
1975-08-12	8.018	5.714	1.621	6.307	6.681	17.25	6.132	8.286	14.98
1975-08-13	7.767	5.631	1.727	5.895	6.527	14.71	5.806	8.115	14.38
1975-08-14	7.886	5.599	1.736	5.408	6.66	12.77	5.868	8.081	14.11
1975-08-15	7.867	5.504	1.656	4.941	6.766	11.48	6.003	7.983	13.74
1975-08-16	7.775	5.427	1.474	4.519	6.657	9.959	5.961	7.948	13.44
1975-08-17	7.568	5.327	1.386	4.161	6.806	8.483	5.63	8.009	12.99
1975-08-18	7.634	10.95	1.445	3.733	6.734	7.814	5.046	8.007	12.88
1975-08-19	7.745	15.89	1.592	3.815	6.593	7.661	4.655	7.838	12.36
1975-08-20	7.82	18.85	1.714	3.912	6.335	7.535	4.618	7.268	11.99
1975-08-21	7.871	22.15	1.792	4.01	10.57	16.52	4.446	6.845	11.57
1975-08-22	7.894	29.28	1.914	4.222	13.67	25.5	4.247	6.867	11.03
1975-08-23	7.849	33.87	1.955	4.278	14.25	28.2	4.246	6.846	11.02
1975-08-24	7.656	49.55	1.924	4.205	14.08	32.16	4.166	6.745	11.19
1975-08-25	7.977	59.52	1.837	3.947	15.47	32.73	3.598	6.642	11.44
1975-08-26	8.12	60.89	1.771	3.328	15.53	29.87	3.331	6.394	11.52
1975-08-27	8.251	58.84	1.77	3.178	14.4	25.77	3.189	6.257	11.33
1975-08-28	8.448	55.74	1.724	2.935	13.05	21.52	3.28	5.931	11.34
1975-08-29	12.35	52.17	5.398	2.751	11.98	17.89	3.403	5.857	11.33
1975-08-30	15.72	47.58	7.093	2.768	11.26	15.01	3.54	5.822	10.83
1975-08-31	17.54	42.27	6.931	2.879	10.25	13.07	3.681	5.951	10.02
1975-09-01	17.69	37.12	6.369	3.01	9.613	11.53	3.738	9.027	9.46
1975-09-02	16.26	32.09	5.688	3.076	9.088	10.06	3.628	8.929	9.207
1975-09-03	14.4	27.89	4.866	3.103	8.759	8.766	3.476	7.697	9.095
1975-09-04	12.61	24.52	4.089	3.085	8.337	7.773	3.178	6.93	8.866
1975-09-05	11.18	21.83	3.324	2.972	7.917	7.234	3.043	6.509	8.512
1975-09-06	9.901	19.74	2.705	2.723	7.583	6.733	3.054	6.082	8.153
1975-09-07	8.912	18.44	2.217	2.75	7.293	6.434	3.042	5.37	7.865
1975-09-08	8.154	17.38	1.924	2.848	7.241	6.225	2.9	5.053	8.097
1975-09-09	7.439	16.57	1.778	2.834	7.427	6.289	2.638	4.857	8.07
1975-09-10	6.813	16.07	1.68	2.875	8.262	6.363	2.589	4.768	8.008
1975-09-11	6.551	15.7	1.666	2.901	8.694	6.595	2.644	4.852	7.913
1975-09-12	6.355	15.33	1.676	2.938	8.839	6.612	2.872	4.86	8.121
1975-09-13	5.969	14.87	1.693	2.956	8.794	6.429	2.959	4.874	9.191
1975-09-14	5.588	14.43	1.71	2.864	8.481	6.293	3.176	5.168	10.31
1975-09-15	5.697	14.15	1.731	5.092	8.058	6.252	3.317	5.367	11.61
1975-09-16	5.854	14.08	1.737	5.5	7.527	6.216	3.387	5.537	12.79
1975-09-17	6.127	14.06	1.724	4.827	7.022	6.166	3.384	5.576	13.56
1975-09-18	6.253	14.01	1.672	4.311	6.338	6.024	3.269	5.564	13.53
1975-09-19	6.273	13.85	1.503	4.18	5.742	5.845	3.56	5.449	13.02
1975-09-20	6.227	13.63	1.535	4.038	5.435	5.816	3.768	5.22	12.24
1975-09-21	6.143	13.4	1.568	3.882	5.28	5.632	3.871	4.976	11.49
1975-09-22	5.941	13.08	1.617	3.727	5.107	5.348	3.875	4.639	10.94
1975-09-23	5.638	12.83	1.623	3.625	4.863	5.291	3.878	4.4	10.74
1975-09-24	5.44	12.45	1.592	3.449	4.889	5.663	8.906	4.44	10.78
1975-09-25	5.317	12.12	1.554	3.258	4.874	5.735	10.48	4.408	10.88
1975-09-26	5.203	11.84	1.479	3.028	4.878	5.495	10.19	4.33	10.95
1975-09-27	5.904	11.61	1.439	2.877	4.812	5.165	9.918	4.25	10.96
1975-09-28	6.29	11.43	1.406	2.764	4.662	4.903	9.489	4.045	11.13
1975-09-29	6.538	11.21	1.39	2.766	4.506	4.834	8.521	4.05	11.07
1975-09-30	6.621	10.91	1.369	3.837	4.4	4.622	7.295	3.885	10.81
1975-10-01	6.515	10.65	1.376	4.477	4.333	4.395	6.145	3.856	10.42
1975-10-02	6.211	10.43	1.384	5.46	4.229	4.222	5.334	3.808	12.74
1975-10-03	5.861	10.23	1.377	6.147	4.097	4.215	4.734	3.783	15.12
1975-10-04	5.509	10.07	1.335	6.002	4.057	4.27	4.597	3.679	15.48
1975-10-05	5.127	9.9	1.347	6.24	3.969	4.227	4.477	3.624	15.54
1975-10-06	4.879	9.713	1.369	6.155	3.919	4.206	4.353	3.586	16.12
1975-10-07	4.804	9.594	1.402	5.777	3.886	4.193	4.201	3.592	17.57
1975-10-08	4.745	9.439	1.426	5.362	3.828	4.034	3.991	3.8	18.8
1975-10-09	4.692	9.297	1.442	4.953	3.784	3.894	3.85	4.036	20.77
1975-10-10	4.603	9.132	1.444	4.647	3.771	3.921	6.04	4.304	22.67
1975-10-11	4.608	9.029	1.439	5.097	3.719	4.079	6.823	4.562	23.66
1975-10-12	4.593	8.886	1.441	5.313	3.665	4.17	6.763	4.709	23.78
1975-10-13	4.538	9.159	1.437	5.287	3.606	4.174	6.611	4.703	23.13
1975-10-14	4.34	9.238	4.291	9.83	3.652	4.164	6.291	4.583	21.94
1975-10-15	4.442	12.02	5.661	11.88	3.694	4.132	8.346	4.457	20.42
1975-10-16	4.645	12.87	5.817	11.9	3.714	4.16	9.605	4.312	19.02
1975-10-17	4.723	11.89	5.82	11.53	3.729	4.145	9.495	4.176	17.82
1975-10-18	4.728	10.72	5.538	10.87	3.743	4.075	8.984	4.107	16.82
1975-10-19	4.877	9.887	5.03	10.38	3.739	3.978	8.472	4.11	16.07
1975-10-20	5.043	9.27	4.479	9.494	3.709	3.935	7.871	4.126	15.48
1975-10-21	5.214	8.693	3.921	8.365	3.632	3.896	7.241	4.147	14.96
1975-10-22	5.462	8.168	3.414	7.332	3.591	3.804	6.639	4.158	14.54
1975-10-23	5.771	7.861	2.979	6.449	3.548	3.709	6.074	4.141	14.23
1975-10-24	5.889	7.609	35.51	17.11	3.498	3.598	5.578	4.075	13.86
1975-10-25	5.718	7.427	47	20.7	3.47	3.576	5.14	3.98	13.5
1975-10-26	5.388	7.322	40.74	19.29	3.406	3.577	4.765	3.867	13.21
1975-10-27	5.643	7.201	33.09	17.5	3.281	3.521	5.171	3.751	12.93
1975-10-28	5.702	7.13	27.98	15.92	3.129	3.471	5.405	3.595	12.65
1975-10-29	5.613	7.033	27.39	15.38	3.132	3.429	5.531	3.38	12.44
1975-10-30	5.469	6.971	25.72	15.07	3.146	3.362	5.596	3.227	12.21
1975-10-31	7.424	6.946	22.89	13.96	3.19	3.312	6.865	3.164	11.98
1975-11-01	8.523	7.115	20.32	12.54	3.221	3.21	7.187	3.079	11.74
1975-11-02	9.828	7.316	18.91	13.62	3.23	3.145	7.339	3.003	11.51
1975-11-03	10.34	7.32	17.13	13.52	3.217	3.103	7.242	3.283	11.26
1975-11-04	10.02	7.321	15.07	12.4	3.188	3.066	6.946	3.527	11.03
1975-11-05	9.327	8.818	13.29	11.39	3.129	3.025	6.63	3.775	10.78
1975-11-06	8.674	20.09	12.91	10.6	3.053	3.006	6.294	4.388	10.79
1975-11-07	8.174	27.74	12.07	9.758	3.058	2.985	5.93	4.747	10.65
1975-11-08	7.776	29.97	10.96	8.906	3.038	2.983	5.552	4.968	10.45
1975-11-09	7.391	30.6	14.21	8.297	3.003	2.952	5.497	5.1	10.29
1975-11-10	6.936	30.63	15.47	8.46	2.988	2.931	14.57	5.159	10.16
1975-11-11	6.44	32.79	15.09	9.009	2.941	3.17	18.67	5.199	10.15
1975-11-12	5.956	32.61	14.6	9.067	2.889	3.318	18.96	5.193	10.18
1975-11-13	5.514	30.91	14	8.652	2.89	3.338	18.7	5.397	10.2
1975-11-14	5.118	29.05	13.18	8.141	2.884	3.302	18.67	5.859	10.15
1975-11-15	4.794	27.26	12.12	7.678	2.867	3.253	17.69	5.899	9.996
1975-11-16	4.491	25.7	11.05	7.266	2.875	3.2	15.96	5.748	9.763
1975-11-17	4.163	24.04	10.05	6.879	2.839	3.135	14.13	5.576	9.494
1975-11-18	3.957	22.43	9.17	6.499	2.798	3.03	12.52	5.349	9.22
1975-11-19	3.855	21.01	8.448	6.161	2.78	3.458	11.1	5.037	8.964
1975-11-20	3.808	19.87	7.872	5.903	2.712	3.77	9.948	4.674	8.734
1975-11-21	3.82	18.99	7.411	5.705	2.631	3.888	8.993	4.832	8.541
1975-11-22	3.791	18.29	7.045	5.542	2.628	3.925	8.215	5.012	8.397
1975-11-23	3.671	17.71	8.355	5.386	2.635	3.896	7.586	5.057	8.298
1975-11-24	3.552	17.22	9.375	7.623	2.656	3.807	7.07	5.068	8.253
1975-11-25	3.466	16.79	12.28	10.05	2.66	3.683	6.664	4.998	8.217
1975-11-26	3.408	16.41	16	16.77	2.661	3.549	6.334	4.797	8.099
1975-11-27	3.351	16.08	21.33	24.47	2.645	3.412	6.063	4.512	7.905
1975-11-28	3.306	15.79	23.29	27.82	2.586	3.288	5.853	4.2	7.708
1975-11-29	3.259	15.54	24.02	29.56	2.519	3.179	5.658	3.901	7.48
1975-11-30	3.162	15.3	24.15	36.45	2.475	3.074	5.49	3.632	7.258
1975-12-01	3.137	15.07	23.98	38.37	2.476	2.952	5.404	3.409	7.097
1975-12-02	3.097	14.87	23.47	37.27	2.476	2.823	5.303	3.227	6.912
1975-12-03	3.071	14.71	22.68	36.12	2.477	3.095	5.205	2.999	6.786
1975-12-04	3.02	14.6	22.29	35.51	2.469	3.717	5.15	2.825	6.615
1975-12-05	2.974	14.48	21.78	34.26	2.441	4.623	5.128	2.741	6.351
1975-12-06	2.934	14.37	22.18	33.38	2.388	5.526	5.14	2.663	6.187
1975-12-07	2.885	15.03	23.67	33.06	2.299	6.08	5.173	2.551	6.121
1975-12-08	3.073	15.88	24.02	31.7	2.317	6.144	5.229	2.472	6.001
1975-12-09	3.722	16.48	23.77	30.17	4.024	5.831	5.267	2.408	5.814
1975-12-10	4.798	17.52	23.42	28.96	6.899	5.349	5.285	2.391	5.779
1975-12-11	7.302	18.75	22.94	27.92	8.688	4.852	5.293	2.532	8.464
1975-12-12	12.95	20.61	22.34	26.91	10.32	4.409	5.271	2.895	13.33
1975-12-13	19.62	21.43	26.3	27.67	12.24	4.045	5.228	13.34	30.76
1975-12-14	24.77	21.29	27.79	27.73	14.04	3.753	5.15	31.54	41.94
1975-12-15	27.26	23.62	27.79	28.67	15.06	3.517	5.19	44.67	50.6
1975-12-16	26.92	24.21	27.84	28.73	15	3.333	5.154	51.89	54.49
1975-12-17	24.17	23.65	27.81	28.21	14.05	3.188	5.103	55.03	53.72
1975-12-18	20.29	23.23	27.49	27.71	12.58	3.075	5.084	54.14	50.07
1975-12-19	16.47	23.38	26.84	27.22	10.96	2.985	10.69	49.89	44.87
1975-12-20	13.26	24.15	25.93	26.63	9.468	2.902	12.97	43.66	39.05
1975-12-21	10.77	25.7	24.9	25.88	8.179	2.796	12.8	36.91	33.36
1975-12-22	8.912	27.69	23.87	25.08	7.143	2.691	12.41	30.62	28.22
1975-12-23	7.508	29.54	22.9	24.32	6.503	2.62	12.01	25.23	23.9
1975-12-24	7.244	30.74	22.05	23.62	6.128	2.534	11.42	21.06	20.39
1975-12-25	6.955	32.21	21.31	23.01	6.007	2.479	10.77	24.11	18.4
1975-12-26	6.592	32.33	20.68	22.45	5.952	2.386	10.33	25.96	17.65
1975-12-27	6.327	31.59	20.12	21.92	5.792	2.346	12.23	26.38	18.96
1975-12-28	6.083	30.64	19.63	21.47	5.495	2.319	14.25	26.74	20.85
1975-12-29	5.818	29.65	19.18	21.05	5.12	2.279	15.93	26.8	23.19
1975-12-30	5.497	28.65	18.77	20.67	4.74	2.265	17.24	28.59	24.71
1975-12-31	5.096	27.72	18.38	20.31	4.398	2.211	17.81	28.34	25.33
1976-01-01	4.657	26.83	18	19.93	4.079	2.157	17.52	26.32	25.32
1976-01-02	4.249	26.01	17.61	19.56	3.798	2.129	16.61	24.03	24.85
1976-01-03	3.929	25.19	17.45	19.19	3.543	2.076	15.46	21.81	24.01
1976-01-04	3.672	24.51	17.54	18.85	3.345	2.068	14.32	19.74	22.92
1976-01-05	3.459	23.82	17.65	18.52	3.201	2.04	14.53	17.88	21.7
1976-01-06	3.295	23.2	17.55	18.17	3.053	2.022	14.48	16.29	20.48
1976-01-07	3.183	22.91	17.19	17.8	2.928	3.342	14.14	14.98	19.4
1976-01-08	9.351	31.54	16.64	17.45	2.825	9.759	13.77	13.93	18.5
1976-01-09	20.25	38.31	16.05	17.17	2.726	18.71	13.28	13.05	17.77
1976-01-10	32.95	45.42	15.53	16.82	2.654	24.89	12.68	12.33	17.22
1976-01-11	45.45	52.32	15.09	16.48	2.581	28.08	12.04	11.75	16.76
1976-01-12	54.25	57.01	14.69	16.2	2.527	28.75	11.47	11.27	16.34
1976-01-13	57.29	59.11	14.29	15.87	2.453	27.04	10.97	10.83	15.97
1976-01-14	54.8	58.05	13.94	15.57	2.377	23.76	10.59	10.45	15.63
1976-01-15	48.27	53.96	13.6	15.25	2.304	20.01	10.29	10.09	15.38
1976-01-16	39.88	48.09	13.3	14.95	2.229	16.54	10.05	9.755	15.12
1976-01-17	31.63	41.92	13.02	14.66	2.155	13.67	9.871	9.448	14.84
1976-01-18	24.68	36.45	12.71	14.34	2.116	11.38	9.723	9.165	14.59
1976-01-19	19.33	32.01	12.46	14.04	2.092	9.6	9.547	8.899	14.39
1976-01-20	15.36	28.63	12.21	13.74	2.053	8.204	9.362	8.636	14.13
1976-01-21	12.44	26.04	11.96	13.48	2.007	7.106	9.176	8.392	13.92
1976-01-22	10.31	24.06	11.7	13.76	1.973	6.242	9.015	8.162	13.69
1976-01-23	8.718	22.48	11.45	13.46	1.931	5.546	9.902	7.943	13.44
1976-01-24	7.528	21.25	11.22	12.92	1.918	4.983	9.734	7.729	13.23
1976-01-25	6.602	20.25	10.98	12.55	1.87	4.537	9.071	7.519	13.03
1976-01-26	5.926	19.31	10.75	12.29	1.865	4.181	8.622	7.337	12.83
1976-01-27	5.477	18.53	10.52	12.06	1.777	4.027	8.352	7.149	12.61
1976-01-28	5.24	17.83	10.3	11.84	1.672	5.021	8.152	6.973	12.38
1976-01-29	5.235	17.3	10.09	11.62	1.611	5.689	7.964	6.795	12.2
1976-01-30	5.329	16.81	9.88	11.39	1.585	5.685	7.785	6.619	12
1976-01-31	5.37	16.4	9.677	11.13	1.574	5.413	7.618	6.435	11.78
1976-02-01	5.241	16.03	9.452	10.87	1.525	5.015	7.437	6.278	11.55
1976-02-02	4.91	15.58	9.255	10.64	1.775	4.533	7.293	22.93	11.33
1976-02-03	4.495	15.16	9.055	10.41	6.031	4.065	7.126	37.56	11.1
1976-02-04	4.09	14.78	8.872	10.2	12.56	3.663	6.994	44.55	10.88
1976-02-05	3.729	14.45	8.69	9.999	16.67	3.322	6.869	48.43	10.66
1976-02-06	3.431	14.07	8.508	9.782	18.16	3.04	6.752	49.7	10.42
1976-02-07	3.244	13.73	8.321	9.58	18.67	2.818	6.638	53.4	11.63
1976-02-08	3.057	13.47	8.149	9.375	18.16	2.586	6.475	56.28	16.07
1976-02-09	2.941	13.22	7.982	13.25	16.38	7.222	6.333	53.33	18.32
1976-02-10	2.834	12.97	7.811	15	13.92	13.81	6.222	47.75	18.92
1976-02-11	2.721	12.72	7.63	14.94	11.47	30.99	6.093	41.71	27.1
1976-02-12	2.493	12.47	7.466	14.39	9.378	51.76	5.946	35.71	29.05
1976-02-13	2.375	12.22	7.325	13.47	12.29	67.53	5.844	29.91	25.64
1976-02-14	2.2	11.95	7.181	12.38	15.62	80.13	5.749	24.66	21.75
1976-02-15	2.149	11.62	7.031	11.25	18.98	89.35	5.652	20.29	18.54
1976-02-16	2.057	11.31	6.867	10.27	24.28	91.5	5.537	16.9	16.01
1976-02-17	2.07	10.99	6.72	9.461	29.22	87.16	5.485	14.34	14.37
1976-02-18	2.071	10.72	6.549	8.857	32.39	79.6	5.476	12.44	13.53
1976-02-19	2.04	10.5	6.401	8.471	33.42	71.18	5.444	10.98	13.61
1976-02-20	1.981	10.28	6.272	8.264	32.42	62.96	5.384	9.863	16.38
1976-02-21	1.904	10.02	6.12	8.146	29.88	55.39	5.292	8.979	17.91
1976-02-22	1.832	9.779	6.006	8.077	26.5	48.85	5.15	8.232	18.13
1976-02-23	1.781	9.514	5.857	8.51	23.02	43.7	4.999	7.615	17.81
1976-02-24	1.765	9.313	9.231	8.901	19.79	39.92	4.826	7.373	16.81
1976-02-25	1.751	9.102	11.47	9.377	16.96	37.87	4.694	7.276	15.29
1976-02-26	1.714	8.861	11.86	10.04	14.7	37.15	4.604	7.033	13.48
1976-02-27	1.685	8.689	11.5	10.56	12.86	37.09	4.525	6.627	11.8
1976-02-28	1.611	8.481	10.74	10.67	11.37	36.93	4.481	6.206	10.41
1976-02-29	1.493	8.307	9.637	10.28	10.18	36.22	4.438	5.873	9.349
1976-03-01	1.49	8.18	8.449	9.541	9.148	35.03	4.376	5.658	8.529
1976-03-02	1.45	8.019	7.387	8.713	8.273	33.53	4.255	5.484	7.888
1976-03-03	1.432	7.757	6.529	7.931	7.537	32	4.123	5.319	7.351
1976-03-04	1.413	7.534	5.875	7.309	6.892	30.77	3.991	5.142	6.841
1976-03-05	1.371	7.35	5.43	7.107	6.34	29.83	3.826	4.909	6.319
1976-03-06	1.342	7.158	9.081	10.76	5.879	29.1	3.666	4.702	5.884
1976-03-07	1.604	7	18.36	23.51	5.471	29.04	5.253	4.49	5.755
1976-03-08	2.152	6.744	34.36	39.25	5.11	30.35	8.867	4.327	5.558
1976-03-09	3.102	6.637	62.77	62.19	4.795	33.5	11.46	4.148	5.408
1976-03-10	8.788	6.673	100.4	93.13	4.529	37.6	13.58	4.017	5.168
1976-03-11	16.41	10.86	122.8	114.2	4.312	41.09	15.56	4.281	4.95
1976-03-12	31.52	23.28	140.5	132.9	4.107	42.78	16.45	8.794	5.048
1976-03-13	54.19	44.87	146.2	142.3	3.926	42.39	15.72	15.73	23.47
1976-03-14	75.42	76.23	140.9	143.6	3.745	40.54	13.86	30.5	60.02
1976-03-15	83.92	99.97	129.7	138.6	3.591	38.05	16.25	44.01	76.69
1976-03-16	81.62	124.2	116.4	127.9	3.429	35.49	19.36	48.35	83.96
1976-03-17	72.72	149.5	103.1	115.3	3.271	33.14	39.38	49.59	92.07
1976-03-18	62.33	150.3	90.97	104.2	11.43	31.08	53.84	50.08	98.04
1976-03-19	51.35	134	81.34	96.56	16.84	29.29	62.54	48.64	97.61
1976-03-20	42	115.7	73.54	91.44	18.83	27.79	68.64	44.55	89.68
1976-03-21	35.06	101.4	66.56	87.62	19.85	26.43	69.69	38.66	76.82
1976-03-22	30.16	93.51	60.51	83.29	19.72	25.25	64.49	32.47	62.77
1976-03-23	27.47	89.16	55.48	78.29	18.22	24.29	55.12	26.95	50.43
1976-03-24	28.07	90.15	51.12	72.67	15.8	23.43	48.42	22.47	40.42
1976-03-25	32.29	88.79	47.54	67.37	13.63	22.62	82.37	18.9	32.8
1976-03-26	40.11	85.77	44.34	62.64	12.73	21.87	121.8	16.05	27.05
1976-03-27	49.47	82.86	41.38	57.92	12.92	21.05	153.1	13.83	22.56
1976-03-28	57.63	80.08	39.21	54.21	13.99	35.83	176.1	12.21	20.41
1976-03-29	62.31	77.47	36.88	51.04	15.38	52.56	191.7	10.99	18.51
1976-03-30	62.99	73.93	34.85	48.77	16.4	53.71	192.5	10.25	16.65
1976-03-31	60.62	69.73	33.73	46.99	16.72	47.67	174.5	11.03	31.7
1976-04-01	56.6	65.26	35.37	45.53	16.39	42.22	152.3	11.34	39.55
1976-04-02	52.18	61.22	37.71	44.05	15.64	38.32	148.7	15.88	41.93
1976-04-03	48.06	57.48	40.27	43.02	14.65	35.28	128.6	18.97	45.13
1976-04-04	45.1	54.72	41.4	41.65	13.78	32.73	104.6	20.44	48.74
1976-04-05	50.1	55.7	40.68	40.15	12.96	30.71	88.06	21.32	50.77
1976-04-06	56.24	54.58	38.87	38.65	13.24	29.09	81.33	25.09	49.92
1976-04-07	57.55	52.15	36.22	37.4	12.82	27.47	82.96	29.28	46.45
1976-04-08	60.12	50.22	33.84	35.82	12.42	27.11	87.94	31.06	41.52
1976-04-09	63.41	48.83	31.51	34.33	12.21	26.33	91.97	31.4	36.44
1976-04-10	63.59	47.61	29.36	32.8	11.92	26.12	92.97	31.59	32
1976-04-11	61.67	46.12	27.74	31.61	11.54	25.31	90.49	32.31	28.78
1976-04-12	58.65	44.38	26.75	30.39	11.32	24.68	87.42	33.5	26.72
1976-04-13	55.11	42.56	26.05	29.26	11	26.03	82.41	34.88	25.86
1976-04-14	51.29	42.55	25.6	27.97	10.54	46.69	76.98	36.13	25.78
1976-04-15	47.97	41.82	24.89	27.35	10.06	59.59	71.85	37.09	25.79
1976-04-16	50.31	40.83	24.14	26.67	9.587	61.69	67.05	37.61	26.77
1976-04-17	49.74	39.54	23.5	26.25	9.167	61.98	62.15	37.35	28.28
1976-04-18	47.89	38.07	23.08	26.04	8.863	61.15	58.04	36.71	30.28
1976-04-19	45.48	36.6	22.41	25.41	8.481	60.48	55.01	35.99	33.02
1976-04-20	43.11	35.32	21.33	24.26	8.119	59.5	52.12	34.65	35.77
1976-04-21	40.9	34.14	20.4	23.41	7.796	57.38	49.27	34.53	38.22
1976-04-22	38.77	33.23	19.65	22.7	7.452	53.99	46.4	33.73	39.87
1976-04-23	36.74	32.44	18.97	21.84	7.01	50.34	43.58	32.44	40.67
1976-04-24	35.08	32.11	18.65	20.85	6.559	46.88	41.06	31.28	40.33
1976-04-25	33.51	31.65	18.02	20.19	6.109	43.95	43.38	29.91	39.18
1976-04-26	32	31.24	17.36	19.32	6.106	41.31	44.76	28.48	37.5
1976-04-27	30.6	30.55	16.64	18.13	6.159	39.65	44.91	27.36	35.92
1976-04-28	29.51	30.06	16.01	17.23	6.115	38.56	45.23	25.85	34.16
1976-04-29	29.07	29.71	15.21	16.63	5.952	37.67	44.79	24.98	33.02
1976-04-30	28.48	29.11	15.07	16.1	5.904	36.82	43.42	24.26	31.66
1976-05-01	27.62	28.35	14.72	15.9	5.846	36.02	42.21	23.56	30.28
1976-05-02	26.64	27.52	14.15	15.82	5.641	35.17	40.3	22.76	28.95
1976-05-03	25.67	26.61	13.63	15.84	5.339	34.04	38.16	21.79	27.65
1976-05-04	24.83	25.4	13.65	16.04	4.984	32.96	36.09	20.64	26.14
1976-05-05	24.23	24.48	13.44	15.71	4.651	31.92	34.22	20.42	25.22
1976-05-06	23.49	23.6	13.27	15.55	4.314	31.06	32.83	19.88	24.43
1976-05-07	22.31	22.04	13.06	14.96	4.003	30.45	31.6	19.35	23.95
1976-05-08	21.02	20.56	13.64	18.7	3.729	30.01	29.96	18.74	23.58
1976-05-09	19.91	19.61	13.41	20.15	3.51	29.47	29.13	18.34	22.64
1976-05-10	19.15	18.77	13.18	20.72	3.406	28.72	27.54	18.26	22.34
1976-05-11	18.88	18.51	12.84	20.86	3.476	28.11	26.66	17.78	21.8
1976-05-12	18.29	18.26	12.32	20.96	3.553	27.32	25.91	16.98	20.81
1976-05-13	17.96	17.64	11.9	21	3.622	26.9	24.94	16.38	19.46
1976-05-14	17.82	17	11.39	20.13	3.594	26.88	24.1	16.48	18.41
1976-05-15	17.58	17.41	26.2	23.21	3.798	26.19	23.71	15.85	17.2
1976-05-16	17.42	17.42	32.58	24.05	4.102	26.54	22.6	15.23	16.57
1976-05-17	16.95	16.78	29.17	23.2	4.135	26.11	22.47	14.73	16.35
1976-05-18	16.32	16.64	24.42	23.04	4.075	25.76	22.28	14.11	15.81
1976-05-19	16.11	16.47	20.96	22.61	3.927	25.05	22.2	13.89	15.41
1976-05-20	16.18	15.87	19.11	21.01	3.692	24.12	23.24	13.38	14.71
1976-05-21	15.62	15.38	17.03	19.45	3.376	23.52	23.19	12.71	13.89
1976-05-22	15.11	14.85	15.7	18.21	2.879	22.84	21.9	12.07	13.26
1976-05-23	14.5	14.69	14.68	16.9	2.552	21.91	21.59	11.76	13
1976-05-24	14.1	14.35	14.25	17.36	2.437	20.99	21.02	11.47	12.81
1976-05-25	13.65	14.2	15.7	18.05	2.415	20.02	20.03	11.05	12.44
1976-05-26	13.09	14.94	15.77	17.63	2.239	19	18.91	10.95	12.07
1976-05-27	12.67	14.98	15.83	17.14	2.241	18.27	18.46	10.89	11.61
1976-05-28	12.2	14.58	15.32	16.77	2.321	18.15	17.7	10.68	11.05
1976-05-29	11.59	14.07	14.42	16.44	2.406	17.34	17.03	10.17	10.96
1976-05-30	10.93	13.43	13.64	16.17	2.341	16.95	16.42	9.7	10.94
1976-05-31	11	12.72	12.71	16.11	2.243	17.16	16.15	9.4	10.5
1976-06-01	11.32	12.78	11.76	16.43	2.44	17.5	16.14	9.117	10.41
1976-06-02	11.42	12.62	11.49	20.03	2.5	17.35	16.02	9.058	10.45
1976-06-03	11.29	12.35	11.1	25.75	2.403	17.04	15.74	8.872	10.52
1976-06-04	11.23	12.03	10.64	31.91	2.388	17.23	15.39	8.795	10.58
1976-06-05	11.89	11.73	10.46	36.55	2.401	17.35	14.98	8.517	10.57
1976-06-06	12.11	11.47	10.57	39.4	2.41	17.17	14.75	8.167	10.33
1976-06-07	12.06	11.48	10.66	39.82	2.378	16.49	14.35	7.905	9.868
1976-06-08	12.22	11.38	10.8	38.47	2.203	16.4	13.61	7.669	9.324
1976-06-09	12.08	11.26	10.85	36.32	1.724	16.21	12.88	7.41	8.744
1976-06-10	11.48	10.72	10.94	33.99	1.643	16.15	13.18	7.022	8.616
1976-06-11	11.55	10.26	11.05	31.99	10.98	15.8	12.77	6.496	8.545
1976-06-12	11.56	13.3	10.98	29.83	18.08	15.32	14.03	6.583	8.282
1976-06-13	11.62	13.45	10.71	27.94	22.8	15.02	14.58	6.312	7.849
1976-06-14	11.43	12.59	10.31	26.32	26.66	14.47	15.16	6.241	7.18
1976-06-15	11.29	11.62	11.65	24.56	28.28	13.55	15.46	8.137	6.569
1976-06-16	11.45	13.22	13.86	23.67	27.75	12.75	15.71	8.092	6.047
1976-06-17	11.83	13.2	14.06	22.71	25.21	12.45	15.74	7.636	6.23
1976-06-18	12.2	12.16	13.05	21.79	22.2	12.36	15.42	6.79	6.518
1976-06-19	12.22	11.35	14.19	21.02	19.1	11.99	14.8	6.225	6.748
1976-06-20	11.99	11.13	21.07	20.1	16.98	11.88	13.79	5.767	6.79
1976-06-21	12.61	11.12	31.02	19.56	14.82	11.17	12.83	5.84	6.805
1976-06-22	12.57	11.2	38.16	19.33	13.36	11.3	11.63	5.634	6.638
1976-06-23	12.22	13.7	39.03	18.55	12.57	11.23	11.42	6.564	6.189
1976-06-24	12.1	15.85	34.95	18.13	12.6	11.21	12.36	13.42	5.944
1976-06-25	12.1	14.34	28.62	18.25	11.91	11.14	13.92	20.5	6.38
1976-06-26	12.13	12.68	22.37	18.45	11.09	12.71	15.21	20.48	7.518
1976-06-27	12.23	11.61	18.19	18.81	10.93	14.79	16.6	16.55	9.033
1976-06-28	12.4	11.05	15.07	19.12	10.45	15.98	16.8	13.36	10.5
1976-06-29	12.43	10.85	13.28	18.97	9.769	15.94	16.24	11.38	11.35
1976-06-30	12.09	10.58	11.82	18.13	9.106	15.92	15.71	9.256	12.03
1976-07-01	11.57	10.23	10.2	16.84	8.554	16.01	15.01	7.545	12.34
1976-07-02	10.9	12.02	9.435	16.31	8.032	15.96	13.78	6.343	12.21
1976-07-03	10.84	12.94	8.43	15.78	7.666	16.1	12.89	6.87	12.03
1976-07-04	10.64	13.19	7.833	15.04	7.321	15.7	11.73	6.275	12.4
1976-07-05	10.14	13.58	7.695	14.75	6.976	14.94	11.35	5.019	12.26
1976-07-06	9.52	14.29	7.507	14.27	6.724	14.25	11.2	4.392	11.68
1976-07-07	8.995	14.62	7.099	13.85	6.478	14	10.88	3.968	11.14
1976-07-08	8.611	14.53	7.821	13.45	6.211	14.06	10.45	3.851	10.96
1976-07-09	8.31	14.12	8.178	13.62	6.232	13.72	9.599	3.709	10.73
1976-07-10	7.973	13.74	7.836	13.06	6.427	13.4	12.91	3.617	10.68
1976-07-11	7.799	13.46	7.453	14.91	6.624	12.99	19.78	3.395	10.73
1976-07-12	7.471	14.47	7.42	16.29	8.022	12.48	22.35	3.381	10.82
1976-07-13	6.974	14.93	7.538	17.06	28.93	12.16	22.1	3.279	10.9
1976-07-14	6.52	15.05	7.415	16.9	47.85	11.81	20.92	2.954	10.83
1976-07-15	6.206	15.22	7.204	16.34	51.39	11.69	19.18	2.653	10.75
1976-07-16	5.94	15.63	6.846	15.36	44.04	11.64	17.71	2.655	10.56
1976-07-17	5.897	15.06	6.201	13.59	37	11.16	16.6	2.757	10.14
1976-07-18	5.939	13.97	5.721	12.43	32.42	10.92	15.24	3.295	9.685
1976-07-19	5.986	12.86	5.578	11.43	28.5	11.02	16.47	3.417	9.206
1976-07-20	6.029	11.93	5.752	11.21	24.25	10.8	16.58	3.484	8.709
1976-07-21	6.049	11.25	7.249	11.1	20.5	10.69	15.36	3.424	8.221
1976-07-22	5.968	10.35	9.416	12.34	17.9	10.25	14.08	3.219	7.787
1976-07-23	5.796	9.327	10.74	27.15	19.82	10.14	13.14	2.772	7.439
1976-07-24	5.466	8.724	11.31	30.32	19.41	10.12	12.45	2.411	7.153
1976-07-25	5.002	8.134	11	25.5	17.52	9.65	11.75	2.464	6.826
1976-07-26	4.623	7.666	11.43	20.67	15.97	9.718	11.32	4.337	6.534
1976-07-27	4.321	6.922	11.31	24.2	14.87	9.413	11.26	8.672	6.425
1976-07-28	4.004	6.409	10.91	25.3	13.84	10.62	10.98	13.75	6.365
1976-07-29	3.725	6.191	10.42	23.21	12.78	11.72	10.43	17.31	10.95
1976-07-30	3.776	5.934	9.9	25.71	11.91	14.09	9.574	17.65	11.8
1976-07-31	3.7	5.722	9.153	23.87	11.42	14.75	8.521	15.51	10.19
1976-08-01	3.514	5.672	8.347	19.62	10.76	14.04	8.001	12.71	8.758
1976-08-02	3.389	5.657	7.54	16	10.21	12.93	7.76	10.79	7.783
1976-08-03	3.566	5.779	6.812	13.12	9.703	11.63	7.507	8.916	7.081
1976-08-04	3.697	6.141	6.27	10.63	9.217	10.73	7.28	7.457	6.041
1976-08-05	3.839	6.469	5.85	11.05	8.966	9.595	7.33	6.592	5.335
1976-08-06	4.015	6.598	5.339	11.58	8.751	8.422	7.454	5.664	5.188
1976-08-07	4.097	6.51	5.03	11.81	8.608	8.022	7.595	4.742	4.931
1976-08-08	4.186	6.379	4.947	11.61	8.428	7.827	7.595	3.946	4.425
1976-08-09	4.127	6.079	4.765	11.34	8.218	7.767	7.501	3.424	3.854
1976-08-10	3.91	5.383	4.476	11.13	8.052	7.674	7.218	3.085	3.712
1976-08-11	3.457	4.829	5.037	10.28	9.006	7.542	6.916	7.129	3.734
1976-08-12	3.269	4.789	5.678	10.9	8.957	6.953	6.661	8.477	3.865
1976-08-13	3.228	4.763	7.049	23.58	8.694	6.203	6.419	7.537	3.947
1976-08-14	3.255	4.653	7.653	25.4	9.083	5.796	6.161	6.285	6.727
1976-08-15	3.415	4.474	7.502	21.13	9.526	6.016	6.07	5.308	9.807
1976-08-16	3.578	4.516	7.636	17.33	10.2	11.16	5.916	4.553	12.64
1976-08-17	3.757	4.49	7.597	14.7	11.04	12.17	5.901	3.789	14.9
1976-08-18	3.992	4.367	7.287	12.55	11.14	22.68	5.592	3.033	15.72
1976-08-19	7.906	4.114	7.05	11.42	10.93	36.07	5.311	3.609	17.78
1976-08-20	12.63	3.882	6.782	10.15	10.9	45.98	5.164	8.973	17.49
1976-08-21	15.59	3.71	6.434	8.967	10.53	48.92	4.897	11.34	15.32
1976-08-22	17.22	3.702	6.999	8.683	9.887	44.55	4.967	11.32	13.04
1976-08-23	17.01	3.964	7.062	8.514	9.208	36.13	5.096	10.46	11.65
1976-08-24	14.9	3.998	7.044	8.253	8.954	27.84	5.248	9.644	10.42
1976-08-25	12.46	3.997	6.75	7.906	8.8	29.1	5.336	8.36	9.166
1976-08-26	11.97	3.992	6.281	7.489	8.636	27.42	5.436	6.852	8.133
1976-08-27	11.08	3.949	5.815	6.56	8.334	23	5.448	5.667	7.271
1976-08-28	9.757	3.798	5.659	6.721	7.839	19.1	5.414	4.669	6.59
1976-08-29	9.163	3.694	5.201	8.438	6.943	16.14	5.355	3.849	6.142
1976-08-30	8.271	3.709	4.886	11.75	6.251	14.74	5.447	3.137	5.757
1976-08-31	7.129	3.743	4.782	17.03	5.695	13.35	5.461	2.567	5.441
1976-09-01	6.059	3.727	4.621	21.41	5.424	19.31	5.443	2.4	5.198
1976-09-02	5.639	3.709	4.441	23.61	5.61	20.13	5.364	2.265	4.989
1976-09-03	5.372	3.577	4.337	24.07	5.712	17.52	5.136	2.116	4.751
1976-09-04	5.158	3.419	4.301	23.47	5.97	14.74	4.378	1.957	4.441
1976-09-05	4.836	3.274	4.264	22.35	6.205	12.91	4.253	1.83	3.858
1976-09-06	4.411	3.265	4.286	22.2	6.349	11.74	4.3	1.85	3.608
1976-09-07	3.772	3.267	4.09	21.08	6.425	10.27	4.408	1.919	3.4
1976-09-08	4.58	8.563	3.762	18.73	6.31	8.896	4.468	1.948	3.404
1976-09-09	5.187	12.25	3.503	16.8	6.112	7.814	4.499	2.374	3.437
1976-09-10	5.506	9.909	3.548	18.46	5.913	7.04	4.506	2.582	3.428
1976-09-11	5.749	7.584	3.546	17.43	5.774	7.072	4.536	2.654	3.287
1976-09-12	5.726	5.917	3.613	20.35	5.728	7.315	4.509	2.682	2.909
1976-09-13	5.536	4.922	3.621	21.78	5.675	7.749	4.487	2.641	2.896
1976-09-14	5.187	4.548	3.642	23.32	5.587	8.1	4.493	2.529	2.849
1976-09-15	4.738	4.396	6.846	23.11	5.485	8.239	4.431	2.387	2.859
1976-09-16	4.335	4.324	9.673	23.03	5.155	8.197	4.253	2.269	2.758
1976-09-17	4.046	4.379	13.49	24.02	4.689	7.98	3.964	2.108	2.731
1976-09-18	3.863	4.376	14.98	23.75	4.601	11.4	3.757	1.949	2.683
1976-09-19	3.738	4.673	15.58	22.19	4.664	14.91	3.544	1.817	2.524
1976-09-20	3.701	4.585	16.22	20.4	4.72	18.5	3.579	1.824	2.414
1976-09-21	3.794	4.304	15.54	18.68	4.754	20.52	3.675	1.818	2.425
1976-09-22	3.877	4.15	14.14	17.09	4.745	20.32	3.82	1.754	2.448
1976-09-23	3.871	3.991	12.65	15.58	4.676	29.35	3.97	1.727	2.476
1976-09-24	3.565	3.704	11.62	14.35	4.411	31.42	4.811	1.744	2.468
1976-09-25	2.946	3.742	10.71	13.38	4.174	28.5	5.288	1.766	2.556
1976-09-26	2.798	4.165	9.715	12.53	4.04	25.11	5.179	1.798	2.629
1976-09-27	2.754	4.909	8.762	11.78	4.067	21.98	4.919	1.865	2.665
1976-09-28	2.754	7.528	7.953	11.2	4.114	19.18	4.669	2.695	2.808
1976-09-29	2.91	8.928	10.95	10.77	4.144	16.69	4.399	3.12	2.92
1976-09-30	3.088	9.017	16.67	15.57	4.188	15.14	4.166	3.25	3.011
1976-10-01	3.23	8.738	18.41	18.01	4.225	13.67	4.069	3.312	3.085
1976-10-02	3.296	8.245	18.4	21.13	4.2	12.61	4.084	3.227	3.065
1976-10-03	3.934	7.605	18.97	22.41	4.234	11.69	4.118	3.004	2.917
1976-10-04	4.497	6.887	19.12	22.38	4.207	10.9	4.111	2.736	2.709
1976-10-05	4.813	6.164	18.79	21.83	4.143	10.22	4.039	2.451	2.398
1976-10-06	5.002	5.602	17.97	20.89	4.064	9.575	3.958	2.428	2.205
1976-10-07	4.953	5.181	16.76	19.68	3.884	9.057	3.859	2.39	2.09
1976-10-08	4.685	4.889	15.41	18.3	3.704	8.537	3.725	2.218	2.031
1976-10-09	4.322	4.695	13.99	17.08	3.495	8.053	3.569	2.072	1.976
1976-10-10	3.972	4.567	12.58	16.1	3.506	8.057	3.409	3.217	1.966
1976-10-11	3.723	4.515	11.48	15.16	3.471	8.136	3.32	3.2	1.995
1976-10-12	3.592	4.725	10.47	14.4	3.457	8.151	3.31	3.823	2.056
1976-10-13	3.439	4.907	9.601	13.8	3.501	8.09	3.26	3.767	2.129
1976-10-14	3.292	4.808	8.933	13.31	3.507	8.036	3.195	3.249	2.183
1976-10-15	3.109	4.615	8.439	12.94	3.572	7.994	3.149	2.899	2.212
1976-10-16	2.898	7.003	8.063	12.71	3.619	7.856	3.152	2.744	2.21
1976-10-17	2.503	8.183	7.753	12.52	3.671	7.586	3.061	2.645	2.233
1976-10-18	2.39	8.315	7.484	12.31	3.793	7.41	3.006	2.519	2.227
1976-10-19	2.242	8.165	7.258	12.1	3.86	7.383	2.875	2.383	2.19
1976-10-20	2.13	7.9	7.059	11.92	3.868	7.323	2.855	2.28	2.145
1976-10-21	2.117	7.501	6.878	11.74	3.842	7.166	2.873	2.381	2.09
1976-10-22	2.105	7.012	6.707	11.56	3.834	7.168	2.849	2.305	2.023
1976-10-23	2.128	6.477	6.548	11.39	3.806	7.17	2.855	2.191	1.971
1976-10-24	2.144	7.015	6.417	11.23	3.749	7.134	2.849	2.103	1.949
1976-10-25	2.133	7.395	6.306	11.14	3.689	7.045	2.845	2.043	1.934
1976-10-26	2.102	7.209	6.209	11.02	3.621	7.006	2.819	1.988	1.894
1976-10-27	2.078	6.847	6.138	10.9	3.572	6.897	2.755	2.102	1.885
1976-10-28	2.081	7.335	6.076	10.8	3.548	7.739	2.721	2.074	1.928
1976-10-29	2.091	7.618	6.024	10.7	3.472	8.227	2.694	2.542	1.996
1976-10-30	2.058	7.971	5.958	10.59	3.441	8.347	2.681	2.822	2.068
1976-10-31	2.056	8.247	5.891	10.46	3.485	8.37	2.745	3.212	2.12
1976-11-01	2.057	8.24	6.012	10.76	3.602	8.271	2.794	3.794	2.142
1976-11-02	2.063	8.563	6.028	10.89	3.714	8.042	2.806	4.208	2.142
1976-11-03	2.068	9.086	5.955	10.93	3.831	7.773	2.807	4.279	2.116
1976-11-04	2.106	9.735	5.888	10.99	4.459	7.515	2.799	4.09	2.079
1976-11-05	2.153	10.33	5.808	11.01	4.85	7.259	2.764	3.826	2.038
1976-11-06	2.201	10.59	5.691	10.92	5.254	7.049	2.686	3.571	2.002
1976-11-07	2.251	10.4	6.649	17.22	6.087	6.769	2.575	3.361	1.96
1976-11-08	2.291	9.938	7.218	26.76	7.341	6.492	2.514	3.179	1.899
1976-11-09	2.295	9.341	18.29	40.53	8.637	6.955	2.527	3.017	1.848
1976-11-10	2.287	8.771	25.69	53.43	9.659	7.46	2.557	2.861	1.79
1976-11-11	2.265	8.283	27.27	58.05	10.15	7.752	2.686	2.722	1.754
1976-11-12	2.238	7.874	27.14	57.17	10.1	7.94	2.913	2.599	1.727
1976-11-13	2.212	7.535	28.18	58.98	9.647	16.23	3.09	2.495	2.043
1976-11-14	2.176	7.257	27.88	61.18	9.067	20.6	3.174	2.415	2.834
1976-11-15	2.14	7.022	29.22	63.58	8.411	21.57	3.152	2.356	4.016
1976-11-16	2.072	6.82	32.56	65.82	7.782	21.92	3.048	2.286	5.054
1976-11-17	1.993	6.65	32.62	64.71	7.254	21.69	2.924	2.235	5.507
1976-11-18	1.921	6.507	32.54	63.91	6.879	20.65	2.796	2.192	5.357
1976-11-19	1.906	6.38	32.52	62.13	9.526	18.94	2.666	2.148	4.849
1976-11-20	1.845	6.251	32.05	59.75	12.73	17.04	2.503	2.089	4.233
1976-11-21	1.784	6.126	31.11	57.59	14.46	15.65	2.377	2.051	3.657
1976-11-22	1.725	6.002	29.57	55.48	15.5	14.52	2.339	2.009	3.183
1976-11-23	1.715	5.876	27.67	53.36	16.37	13.59	2.295	1.979	2.808
1976-11-24	1.721	5.768	25.83	51.24	16.34	12.94	2.234	1.962	2.529
1976-11-25	1.776	5.658	24.56	55.02	15.82	12.74	2.227	1.926	2.311
1976-11-26	1.872	5.555	23.32	55.75	15	12.74	2.192	1.872	2.135
1976-11-27	1.961	5.451	22.14	54.55	14.23	13.34	2.173	1.86	1.99
1976-11-28	1.999	5.355	21.67	53.49	13.47	13.32	2.164	3.65	4.173
1976-11-29	2.048	5.268	23.24	52.46	12.68	12.96	2.146	4.898	6.226
1976-11-30	2.729	5.183	24.26	54.29	14.59	12.58	2.135	5.504	8.06
1976-12-01	3.681	5.097	24.76	54.29	15.7	12.39	2.105	5.836	9.704
1976-12-02	4.631	5.024	25.32	53.2	16.08	14.43	2.027	5.893	11.84
1976-12-03	5.752	4.945	25.79	52.4	16.06	15.77	2.599	5.796	12.48
1976-12-04	6.749	4.859	25.93	51.88	15.44	16.41	2.741	5.609	11.87
1976-12-05	7.629	4.784	25.68	51.33	14.33	16.88	2.537	5.286	10.7
1976-12-06	8.715	4.709	25.13	50.55	13.04	17.12	2.441	4.801	9.262
1976-12-07	9.717	4.623	24.42	49.54	11.83	17.01	2.527	4.199	7.76
1976-12-08	10.32	4.552	23.7	48.4	10.78	16.61	2.674	3.603	6.374
1976-12-09	10.29	4.463	23	47.21	10.3	16	2.801	3.469	17.14
1976-12-10	9.539	4.365	22.36	46.08	10.17	15.34	4.777	4.261	26.71
1976-12-11	8.482	4.28	21.79	45.04	10.62	14.68	7.89	6.23	34.63
1976-12-12	7.428	4.211	21.28	44.13	11.48	14.13	11	8.783	43.3
1976-12-13	6.797	4.131	20.84	43.27	12.19	13.68	13.86	10.83	49.65
1976-12-14	7.145	4.047	20.45	42.41	12.31	13.33	16.38	11.62	51.66
1976-12-15	7.917	3.989	20.08	41.6	11.85	13.05	18.21	11.2	49.52
1976-12-16	9.498	5.487	19.7	40.81	11	12.82	18.72	10.03	44.64
1976-12-17	12.54	8.082	19.36	40.01	10.11	12.63	17.66	8.685	38.63
1976-12-18	17.05	11.65	19.06	39.22	9.327	12.42	15.5	7.413	32.73
1976-12-19	19.59	15.38	18.76	38.47	12.78	12.6	12.99	10.27	27.53
1976-12-20	20.17	18.85	18.48	37.72	23.46	12.5	12.41	23.18	23.18
1976-12-21	20.1	21.39	18.19	37.01	31.12	12.24	11.84	48.05	19.67
1976-12-22	19.25	25.58	17.83	36.27	36.9	12.03	15.27	77.82	16.99
1976-12-23	17.97	27.36	17.77	35.73	41.62	11.88	17.67	103.1	15.45
1976-12-24	17.98	33.81	17.72	37.77	43.47	11.74	22.27	113.2	17.9
1976-12-25	18.08	40.15	17.57	38.77	42.83	12.55	24.99	109.2	21.91
1976-12-26	17.89	47.43	18.34	41.9	45.71	13.85	25.85	99.73	24.62
1976-12-27	17.87	52.21	18.86	43.39	52.81	16.26	25.79	88.84	27.29
1976-12-28	17.69	53.6	18.97	43.73	56.51	19.67	24.73	78.85	31.97
1976-12-29	16.66	51.62	18.86	45.16	56.53	22.55	22.81	70.58	33.55
1976-12-30	15	47	18.59	45.96	54.56	23.65	20.39	64.09	32.9
1976-12-31	13.21	41.25	18.22	47.81	52.27	22.98	17.87	58.49	31.71
1977-01-01	12.23	37.14	17.76	48.01	49.32	21.27	15.56	53.3	30.21
1977-01-02	11.35	33.59	17.19	47.86	46.11	19.29	13.55	48.35	28.33
1977-01-03	10.61	30.83	16.57	46.54	42.97	17.44	11.95	43.81	26.16
1977-01-04	10.03	29	15.96	44.78	40.05	15.9	10.67	53.01	31.35
1977-01-05	9.407	27.52	20.51	46.33	37.51	14.68	9.645	58.11	37.23
1977-01-06	12.4	30.08	23.43	47.21	35.18	13.68	8.817	60.47	40.74
1977-01-07	17.04	31.49	27.71	47.73	33.14	12.88	9.278	63.46	43.18
1977-01-08	20.2	31.93	32.51	49.81	31.48	12.22	9.667	65.12	44.72
1977-01-09	22.71	32.14	35.69	52.88	30.18	11.68	10.21	63.54	43.79
1977-01-10	24.33	32.28	37.2	54.25	29.14	11.22	11.39	58.98	40.81
1977-01-11	24.31	31.61	37.94	54.46	28.2	10.82	12.75	52.95	36.9
1977-01-12	22.68	30.47	37.56	54.28	27.3	10.48	13.73	46.88	32.87
1977-01-13	20.08	29.09	36.61	54.29	26.45	10.16	13.83	41.53	29.21
1977-01-14	17.22	27.44	35.65	53.7	25.69	9.877	13.07	37.09	26.08
1977-01-15	19.43	30.86	35.37	55.63	26.75	9.621	11.79	33.53	23.47
1977-01-16	23.75	34.39	34.85	55.65	26.89	9.374	10.39	30.68	21.42
1977-01-17	25.36	35.93	34.21	54.61	26.29	9.129	9.143	28.38	20.03
1977-01-18	34.71	48.94	33.54	53.74	25.61	8.92	8.137	26.45	18.93
1977-01-19	38.53	56.68	32.78	53.12	24.83	8.729	7.34	24.86	18.13
1977-01-20	36.03	58.73	31.99	52.45	24	8.56	6.716	23.52	17.51
1977-01-21	31.76	58.24	31.13	51.56	23.13	8.409	6.238	22.37	16.88
1977-01-22	27.33	55.37	30.22	50.5	22.37	8.289	5.847	21.4	16.21
1977-01-23	23.29	50.54	29.3	49.36	21.66	8.16	5.544	20.54	15.54
1977-01-24	19.96	45.09	28.39	48.17	21.07	8	5.305	19.75	14.9
1977-01-25	17.31	42.52	27.6	47.04	20.57	7.813	5.061	19.02	14.28
1977-01-26	15.33	40.08	26.88	46.03	20.12	7.636	4.859	18.36	13.73
1977-01-27	14.03	37.77	26.21	45.06	19.65	7.464	4.677	17.75	13.24
1977-01-28	13.06	35.62	25.58	44.18	19.24	7.303	4.524	17.17	12.8
1977-01-29	12.11	33.3	25.05	43.35	18.85	7.138	4.391	16.63	12.37
1977-01-30	11.1	30.83	24.54	42.57	18.42	7.003	4.29	16.1	11.96
1977-01-31	9.986	28.24	24.06	41.82	18.63	6.897	4.152	15.67	11.58
1977-02-01	14.31	26.99	23.63	41.11	18.44	6.748	4.048	15.2	11.24
1977-02-02	24.55	31.2	23.23	40.43	18.13	6.586	4.05	14.75	10.92
1977-02-03	33.72	41.25	22.82	39.69	18.11	6.454	9.17	14.35	10.57
1977-02-04	42.74	51.78	22.39	38.94	17.7	6.387	14.81	13.98	10.25
1977-02-05	59.61	64.07	22	38.23	17.22	6.263	19.65	13.62	9.938
1977-02-06	71.23	68.63	21.57	37.55	16.72	5.976	23.41	13.26	9.651
1977-02-07	77	70.94	21.11	36.86	16.18	5.863	24.87	12.92	9.368
1977-02-08	80.3	73.48	20.67	36.13	15.7	5.721	23.6	12.6	9.098
1977-02-09	81.96	75.45	20.92	35.36	15.26	5.642	20.5	12.31	8.882
1977-02-10	84.76	76.14	20.69	34.7	14.88	5.557	16.86	11.99	8.667
1977-02-11	83.51	75.78	20.29	33.98	14.52	5.445	13.61	11.67	8.455
1977-02-12	79.03	74.21	19.97	33.36	16.27	5.283	11.05	11.37	8.28
1977-02-13	73.53	71.89	19.75	32.74	30.73	5.192	9.137	11.05	8.083
1977-02-14	67.91	69.05	19.66	32.11	47.67	5.125	7.742	10.75	7.873
1977-02-15	62.43	66.17	19.99	31.42	60.22	7.142	6.718	10.48	7.672
1977-02-16	57.33	63.53	20.56	30.8	70.71	8.121	5.95	10.24	7.478
1977-02-17	52.63	61.08	20.81	30.2	79.21	13.43	5.32	10.03	7.327
1977-02-18	48.61	58.78	20.48	29.6	83.09	23.44	4.801	9.833	7.191
1977-02-19	45.21	56.57	19.61	29.05	80.96	33.54	4.369	9.636	7.06
1977-02-20	42.33	54.45	18.68	28.45	74.17	49.28	4.024	9.427	6.932
1977-02-21	40.05	52.39	17.76	27.83	65.19	102.8	3.699	9.205	6.78
1977-02-22	42.93	51.64	17	27.35	56.32	176.3	9.685	8.992	6.624
1977-02-23	45.86	50.41	16.36	26.82	48.77	217.5	12.54	8.767	6.484
1977-02-24	45.36	48.72	15.76	26.24	42.78	235.9	13.3	8.549	6.345
1977-02-25	43.85	47.35	15.25	25.66	38.12	240.6	17.46	8.316	6.157
1977-02-26	42.74	46.3	14.79	25.19	34.4	232.1	25.47	8.138	5.956
1977-02-27	44.12	46.68	14.47	24.59	31.2	211.3	37.07	7.947	5.802
1977-02-28	43.89	46.12	14.05	24.11	29.08	184.8	44.15	7.76	13.8
1977-03-01	42.23	44.92	16.29	23.63	30.99	163.2	45.78	7.588	11.5
1977-03-02	40.35	43.81	25.83	23.16	34.33	142.4	43.62	7.417	9.425
1977-03-03	38.47	42.77	42.17	22.83	35.71	124.6	38.52	7.245	10.51
1977-03-04	41.28	43.31	57.94	22.67	35.86	111.2	40.36	7.101	12.22
1977-03-05	42.44	43.73	66.66	23.08	35.69	100.8	39.65	6.918	13
1977-03-06	41.75	43.41	73.16	28.61	34.76	92.09	37.54	6.756	12.53
1977-03-07	41.09	43	78.26	40.02	34.12	84.17	35.71	6.666	15.11
1977-03-08	40.53	42.65	76.3	44.14	33.37	76.99	33.54	8.685	35.36
1977-03-09	40.04	42.3	70.86	42.36	42.21	70.55	30.17	18.2	62.95
1977-03-10	39.04	41.89	69.34	39.88	49.14	64.92	32.47	25.93	81.64
1977-03-11	37.86	41.25	69.31	37.68	51.7	59.95	43.66	42.95	94
1977-03-12	37.76	41.42	70.63	35.34	53.56	55.81	48.29	55.63	99.69
1977-03-13	37.16	41.22	89.02	32.67	54.82	52.22	47.35	61.42	96.96
1977-03-14	36.28	40.84	114.4	29.86	54.86	49.2	44.79	63.35	87.28
1977-03-15	35.81	40.64	132.4	27.33	53.59	46.7	40.82	62.05	74.23
1977-03-16	35.28	41.03	137.8	36.36	55.71	44.5	35.66	59.72	60.8
1977-03-17	34.68	41.27	131.4	48.75	54.48	42.64	30.46	57.63	48.99
1977-03-18	34.34	41.4	121	66	51.15	40.93	26.44	53.58	39.65
1977-03-19	33.73	41.41	111.2	85.8	48.38	39.39	25.29	51.4	33.22
1977-03-20	32.98	41.17	102.7	103.4	46.4	38.4	27.56	52.75	29.6
1977-03-21	32.06	40.75	95.79	116.1	46.05	39.75	33.07	56.3	28.66
1977-03-22	31.01	40.56	89.19	122.2	45.36	41.06	41.19	59.99	29.91
1977-03-23	30.2	39.89	84.49	126.9	45.42	46.38	48.47	62.57	32.55
1977-03-24	29.39	38.99	83.16	126.1	44.63	50.95	53.84	63.18	35.75
1977-03-25	28.45	37.98	79.76	119.8	43.53	52.56	58.28	61.46	37.54
1977-03-26	27.67	36.9	75.88	111.3	42.54	53.58	63.77	58.25	38.43
1977-03-27	26.71	35.85	75.27	103.7	41.41	54.59	68.51	54.43	38.6
1977-03-28	26.1	34.99	73.48	95.35	40.23	54.85	71.36	50.17	37.8
1977-03-29	25.47	34.37	70.9	87.07	39.23	54.21	72.16	47.36	36.44
1977-03-30	24.85	33.91	69.16	80.17	38.3	52.93	73.69	44.38	35.36
1977-03-31	25.31	33.92	67.51	74.68	37.39	54.29	71.37	43.86	35.24
1977-04-01	25.28	33.59	65.96	70.73	36.53	53.46	66.15	42.07	35.06
1977-04-02	26.05	33.06	68.81	68	35.64	51.9	61.33	39.5	34.06
1977-04-03	25.37	32.42	69.46	66.11	34.76	50.72	57.1	37.35	32.83
1977-04-04	24.14	32.44	68.43	64.38	33.9	49.78	53.01	35.7	31.79
1977-04-05	23.3	32.45	67.52	62.54	33.07	48.61	49.51	34.34	31.01
1977-04-06	22.5	31.74	66.97	60.64	32.25	47.6	46.3	39.81	30.27
1977-04-07	21.97	31.04	66.19	58.42	33.49	46.09	43.81	40.26	29.42
1977-04-08	21.41	30.71	64.84	55.77	33.41	44.12	41.83	36.93	28.59
1977-04-09	20.75	30.48	62.77	53.68	35.94	41.99	39.75	37.38	27.74
1977-04-10	19.95	30.05	60.4	51.56	36.62	40.29	37.91	36.26	26.7
1977-04-11	19.44	29.45	59.38	49.89	36.64	38.7	36.18	34.13	25.54
1977-04-12	18.86	28.73	57.8	48.84	37.12	37.19	34.75	32.16	24.44
1977-04-13	18.06	28.06	55.99	47.05	37.6	35.52	33.66	35.7	23.78
1977-04-14	17.46	27.44	54.43	45.11	37.78	33.5	32.6	38.21	24.15
1977-04-15	16.85	26.84	52.95	43.5	37.45	32.41	32.06	39.23	24.11
1977-04-16	16.55	26.36	51.26	42.29	36.85	31.62	31.19	40.05	23.9
1977-04-17	16.38	25.91	49.97	41.39	36.03	31.21	29.94	40.14	23.78
1977-04-18	16.14	25.44	48.46	40.3	35.04	30.34	28.25	39.73	23.46
1977-04-19	15.86	25.09	47.06	39.62	34.38	29.51	26.98	38.16	23.05
1977-04-20	15.59	24.75	45.83	38.96	33.52	28.54	26.81	36.37	22.53
1977-04-21	15.2	24.29	44.66	37.97	32.19	27.48	26.02	34.56	21.96
1977-04-22	14.68	23.65	43.32	36.91	32.13	26.51	26.06	32.84	21.48
1977-04-23	14.14	23.07	41.92	35.73	31.43	25.51	26.66	31.46	20.95
1977-04-24	13.58	22.19	40.77	34.61	30.5	24.46	27.03	30.22	20.6
1977-04-25	13.01	21.31	39.26	33.44	29.51	23.64	27.26	29.22	20.42
1977-04-26	12.51	20.65	37.95	32.23	28.29	22.86	26.97	28.23	20.19
1977-04-27	12.05	19.99	36.73	31.64	27.09	22.14	26.16	27.73	19.9
1977-04-28	11.5	19.26	35.85	30.78	26.11	21.29	24.99	26.87	19.51
1977-04-29	11.16	18.66	36.28	30.35	25.73	20.46	23.86	26.22	19.11
1977-04-30	11.11	17.95	39.1	29.76	25.36	19.89	22.94	25.48	18.56
1977-05-01	10.97	17.38	37.99	29.94	25.1	19.54	22.1	24.28	17.92
1977-05-02	10.66	16.82	38.74	30.4	24.56	19.18	21.52	22.99	17.25
1977-05-03	10.37	16.65	37.49	30.87	24.44	19.04	20.63	22.59	16.65
1977-05-04	10.12	16.5	36.39	30.33	23.77	18.68	19.79	22.26	16.45
1977-05-05	9.799	16.24	35.8	29.41	22.92	18.18	18.99	21.91	16.34
1977-05-06	9.407	15.8	35.42	28.53	22.19	18.1	18.14	21.36	15.61
1977-05-07	8.981	15.49	34.58	27.48	21.67	18.02	17.31	20.82	15.13
1977-05-08	8.444	15.29	33.52	26.77	20.98	17.65	16.36	20.14	14.77
1977-05-09	8.146	14.88	32.38	26.1	20.27	17.04	16.1	19.74	14.3
1977-05-10	7.974	14.23	31.6	25.73	19.42	17.38	16.4	19.45	13.75
1977-05-11	7.755	13.95	30.87	25.33	18.87	17.13	16.09	19.01	13.54
1977-05-12	7.505	13.59	30.06	25	18.63	16.65	15.96	18.37	13.15
1977-05-13	7.26	13.14	29.2	24.19	18.28	16.39	16	17.91	13.07
1977-05-14	6.938	12.8	27.79	23.01	18.08	16.36	15.81	17.5	13.04
1977-05-15	6.933	12.8	26.74	23.63	17.99	16.26	15.76	16.87	12.84
1977-05-16	6.672	12.82	25.83	23.78	17.85	15.83	15.3	16.52	12.44
1977-05-17	6.392	12.46	24.58	22.63	17.91	15.16	14.8	16.12	12.07
1977-05-18	6.052	12.06	23.85	22.24	17.52	14.22	14.46	15.57	11.72
1977-05-19	5.54	11.98	23.25	21.96	19.91	13.47	14.54	15.06	11.31
1977-05-20	5.306	11.68	21.99	20.6	20.13	12.71	14.32	14.7	11.11
1977-05-21	5.016	11.56	20.95	19.29	18.94	12.24	14.38	14.25	11.06
1977-05-22	4.876	11.06	20.67	18.96	17.79	11.56	14.56	15.16	10.84
1977-05-23	4.588	11.11	19.88	18.19	17.38	11.4	14.38	14.83	10.41
1977-05-24	4.441	11.06	19.08	18.77	16.73	11.39	15.04	14.65	9.968
1977-05-25	4.331	10.95	19.97	18.98	16.53	10.88	15.32	13.58	9.786
1977-05-26	4.55	11.03	20.25	17.97	16.45	10.37	15.11	13.33	9.51
1977-05-27	4.821	11.11	19.96	17.97	15.97	10.03	14.82	13.15	9.307
1977-05-28	4.889	10.9	20.01	17.84	15.42	10	14.54	12.56	9.179
1977-05-29	4.917	10.47	19.58	17.77	14.81	9.908	13.94	12.27	9.628
1977-05-30	4.908	9.919	19.19	17.68	14.23	9.731	13.75	12.22	9.776
1977-05-31	4.821	9.587	18.75	17.29	13.67	9.459	13.58	12.03	9.696
1977-06-01	4.711	9.795	19.35	16.66	13.64	9.338	13.79	11.42	9.499
1977-06-02	4.447	9.922	18.94	16.29	13.55	8.949	13.84	11.45	9.427
1977-06-03	3.962	10.33	18.11	16.08	13.38	8.383	13.79	11.34	9.3
1977-06-04	3.484	10.74	17.95	15.21	13.05	8.048	13.95	11.31	9.164
1977-06-05	3.14	10.83	17.65	14.65	12.76	7.77	14.3	10.98	9.028
1977-06-06	3.031	10.74	16.67	14.62	12.88	7.637	14.51	10.5	8.805
1977-06-07	3.012	10.72	16.54	15.25	12.46	7.377	14.14	11.62	14.81
1977-06-08	2.924	10.88	16.18	15.8	12.06	7.399	13.74	11.52	17.57
1977-06-09	2.841	11.23	15.25	16.09	12.05	7.448	16.03	11.08	17.12
1977-06-10	2.747	11.55	14.37	15.85	11.94	7.636	18.88	11.61	17.3
1977-06-11	2.741	12.06	13.69	15.77	11.44	7.792	20.35	12.05	18.16
1977-06-12	2.875	12.1	13.35	15.14	11.45	7.821	20.98	12.53	18.81
1977-06-13	2.926	11.69	13.1	14.09	11.38	8.181	20.98	12.44	18.96
1977-06-14	3.007	13.31	12.94	12.7	11.34	8.426	20.4	12.74	18.29
1977-06-15	3.052	14.35	12.57	11.91	11.1	8.568	19.43	13.99	17.45
1977-06-16	3.125	15.66	12.22	11.37	10.52	8.763	17.79	14.36	16.71
1977-06-17	3.148	16.83	12.08	11.18	9.966	8.811	16.61	14.85	16.01
1977-06-18	3.119	17.4	11.68	11.06	9.447	8.768	16.04	14.51	15.38
1977-06-19	3.048	16.95	11.35	11.14	9.307	9.526	15.31	14.34	14.77
1977-06-20	2.984	16.32	11.43	10.93	9.013	10.15	14.38	14.61	14.67
1977-06-21	2.923	15.45	11.35	10.73	8.493	10.59	13.49	14.71	14.4
1977-06-22	2.866	14.47	11.08	10.55	8.167	13.19	12.74	14.34	14.01
1977-06-23	2.719	13.39	10.41	10.51	8.291	14.28	11.8	13.95	13.95
1977-06-24	2.681	12.49	11.61	10.32	8.198	14.92	11.24	13.48	13.69
1977-06-25	2.399	11.76	11.81	9.966	8.156	14.78	11.06	12.94	13.58
1977-06-26	2.068	11.1	11.44	9.511	8.213	13.88	11.01	12.82	13.51
1977-06-27	1.749	10.95	12.04	9.537	8.197	12.67	10.81	12.17	13.12
1977-06-28	1.607	10.83	12.86	9.447	7.892	11.57	10.83	11.3	12.66
1977-06-29	1.545	10.57	13.27	9.099	7.382	11.17	10.91	11.04	12.36
1977-06-30	1.358	10.41	13.29	9.068	7.206	10.34	10.73	10.58	12.4
1977-07-01	1.156	10.28	13.04	9.278	6.961	9.458	10.26	10.17	12.14
1977-07-02	1.098	10.29	13.3	9.576	6.9	8.747	9.706	9.737	11.53
1977-07-03	1.166	10.36	12.64	13.21	6.528	10.71	9.537	9.298	11.28
1977-07-04	1.398	10.49	12.05	17.31	6.092	12.01	9.43	9.091	11.18
1977-07-05	1.61	10.9	11.45	21.09	5.984	11.42	9.413	8.895	10.95
1977-07-06	1.817	10.92	11.44	23.34	5.925	10.33	9.819	8.685	10.77
1977-07-07	1.899	10.86	11.2	23.81	5.745	14.06	9.779	8.435	10.76
1977-07-08	1.904	10.77	11.09	24.26	5.494	14.58	9.417	8.374	10.98
1977-07-09	2.073	11.05	10.88	23.28	5.236	12.54	9.081	8.026	11
1977-07-10	7.795	11.02	10.72	21.39	5.368	11.2	9.285	7.851	10.69
1977-07-11	14.69	10.87	10.23	20.23	5.435	10.13	9.355	7.656	10.5
1977-07-12	16.19	10.83	9.947	19.32	5.494	9.061	10.34	7.618	10.41
1977-07-13	13.88	10.36	9.396	18.8	6.251	8.194	17.97	7.392	10.16
1977-07-14	11.4	9.796	9.174	17.82	11.57	7.514	25.74	7.168	9.957
1977-07-15	9.589	9.42	8.394	16.65	13.29	6.724	31.98	6.998	9.842
1977-07-16	8.044	9.072	8.09	14.95	12.66	6.276	35.79	6.862	9.743
1977-07-17	6.756	8.734	7.584	13.16	11.83	5.893	36.82	6.639	9.547
1977-07-18	5.751	8.951	6.906	12.26	11.23	5.716	35.91	6.493	9.306
1977-07-19	4.909	9.23	6.624	11.79	10.17	5.583	33.53	6.493	9.089
1977-07-20	4.286	9.532	6.534	11.23	8.946	5.64	30.6	6.502	8.913
1977-07-21	3.907	9.628	6.498	10.98	7.86	5.534	27.53	6.538	8.511
1977-07-22	3.783	9.49	6.53	10.95	6.933	7.798	24.8	6.228	7.929
1977-07-23	3.618	8.986	6.507	10.99	6.292	19.39	21.89	5.731	7.404
1977-07-24	3.374	8.213	6.361	10.67	5.894	20.24	19.47	5.511	7.067
1977-07-25	3.133	8.221	6.48	10.05	6.043	14.75	18.27	5.373	7.098
1977-07-26	2.879	9.25	6.418	9.531	6.498	10.13	17.39	5.241	7.157
1977-07-27	2.674	10.23	5.954	9.186	6.76	7.271	16.75	5.092	7.087
1977-07-28	2.484	10.53	5.704	8.78	6.844	5.715	16.41	5.359	8.931
1977-07-29	2.363	10.45	5.547	8.515	6.66	4.784	15.88	5.447	10.22
1977-07-30	2.217	10.59	5.829	8.159	6.271	4.909	15.3	5.517	10.91
1977-07-31	2.177	10.6	6.12	8.22	5.929	5.001	14.78	5.644	11.96
1977-08-01	2.101	10.26	6.117	8.208	5.631	5.113	14.18	5.536	12.47
1977-08-02	1.973	9.674	6.173	8.194	5.033	5.256	13.72	5.119	12.2
1977-08-03	1.813	9.096	6.169	8.156	4.175	5.31	13.34	4.585	11.24
1977-08-04	1.654	8.567	6.078	7.976	4.27	5.225	12.93	4.165	14.78
1977-08-05	1.563	8.008	5.87	7.855	4.346	4.984	12.51	4.198	14.37
1977-08-06	1.524	7.706	5.564	7.429	4.285	4.512	38.81	4.098	12.27
1977-08-07	1.656	7.94	5.25	7.215	3.876	4.129	41.25	4.11	10.4
1977-08-08	1.911	9.155	5.017	7.307	3.746	4.238	28.51	4.219	9.08
1977-08-09	2.055	10.78	4.897	7.33	3.548	4.307	19.44	4.359	8.225
1977-08-10	2.27	12.89	4.631	7.141	3.16	4.215	14.74	4.317	8.701
1977-08-11	2.433	14.77	4.409	6.573	2.97	3.719	12.74	4.24	8.882
1977-08-12	2.464	15.44	4.288	6.259	3.083	3.205	11.53	3.923	8.755
1977-08-13	2.418	15.01	4.975	6.343	3.124	3.1	11.38	3.529	8.657
1977-08-14	2.367	14.14	5.552	6.47	3.227	3.197	11.03	3.689	10.21
1977-08-15	2.28	12.96	6.009	6.535	4.349	3.316	10.52	3.775	10.74
1977-08-16	2.13	11.86	6.475	6.498	4.687	3.433	10.62	3.732	10.46
1977-08-17	1.989	11.29	7.092	6.233	4.36	3.505	10.62	3.756	10.1
1977-08-18	1.9	10.64	7.545	5.828	4.124	3.597	10.52	3.768	9.68
1977-08-19	1.891	9.974	7.841	5.474	4.004	3.712	10.22	3.729	9.875
1977-08-20	1.927	9.644	7.937	5.318	4.067	3.818	10.11	3.86	9.463
1977-08-21	2.11	9.785	7.849	5.395	4.164	3.76	10.17	3.83	8.761
1977-08-22	2.216	10.78	7.577	5.432	4.123	3.651	10.28	3.686	8.097
1977-08-23	2.704	11.59	7.221	5.473	4.008	3.585	10.35	3.362	7.627
1977-08-24	2.948	12.2	6.809	5.427	3.811	3.657	10.53	2.857	6.865
1977-08-25	2.971	12.65	6.385	5.239	4.636	3.831	10.51	2.68	5.973
1977-08-26	3.15	12.87	5.987	5.114	4.914	3.997	10.26	2.577	5.357
1977-08-27	3.413	12.73	5.685	5.117	4.681	4.084	9.679	2.575	4.983
1977-08-28	3.595	12.19	5.44	5.19	4.518	4.13	8.686	2.594	4.866
1977-08-29	3.965	11.7	5.237	5.309	4.357	4.07	7.822	2.559	4.774
1977-08-30	4.036	11.28	5.052	5.372	4.122	3.946	7.491	2.586	4.472
1977-08-31	4.119	10.94	4.834	5.258	3.912	3.869	7.332	2.655	4.383
1977-09-01	4.019	10.45	4.555	4.734	3.752	3.758	7.413	2.806	4.502
1977-09-02	3.759	9.816	4.365	4.458	3.499	3.611	7.455	5.49	4.679
1977-09-03	3.535	9.167	4.79	4.657	3.3	3.308	7.443	7.589	4.898
1977-09-04	3.325	8.618	4.895	4.854	3.051	3.057	7.233	8.73	5.226
1977-09-05	3.105	10.22	4.699	4.946	2.652	2.895	7.003	9.408	5.483
1977-09-06	2.834	11.26	4.569	4.981	4.068	2.886	6.827	9.621	5.718
1977-09-07	2.536	11.12	4.403	4.841	5.039	2.914	6.829	9.252	9.786
1977-09-08	2.348	10.96	3.956	4.634	5.502	2.955	6.656	8.397	12.32
1977-09-09	2.155	10.89	3.766	4.578	5.743	2.998	6.315	7.472	12.2
1977-09-10	1.936	10.58	3.535	4.579	5.704	3.1	6.129	6.599	11.52
1977-09-11	1.815	13.25	3.508	4.627	5.356	3.172	6.099	5.871	10.91
1977-09-12	1.731	13.51	3.457	4.661	4.933	3.291	6.053	5.27	10.47
1977-09-13	1.627	11.83	3.225	4.619	4.595	3.284	5.782	4.823	9.898
1977-09-14	1.585	9.85	3.08	4.439	4.311	3.311	5.404	4.439	9.187
1977-09-15	1.525	7.686	3.105	4.275	4.309	3.276	7.136	4.075	8.485
1977-09-16	1.337	6.188	3.162	4.139	4.257	3.182	8.054	3.795	7.801
1977-09-17	1.354	5.6	3.215	3.995	4.14	3.031	8.042	3.569	7.172
1977-09-18	1.386	5.219	3.235	3.854	4.035	2.852	7.795	3.419	6.766
1977-09-19	1.336	4.914	3.19	3.742	3.974	2.733	7.654	3.262	6.371
1977-09-20	1.285	5.855	3.009	3.637	3.902	2.715	7.367	3.16	6.022
1977-09-21	1.287	6.339	2.885	3.679	4.68	2.746	6.958	3.074	5.711
1977-09-22	1.292	6.353	2.878	3.716	5.35	2.73	10.17	2.979	5.424
1977-09-23	1.203	6.205	2.855	3.739	5.759	2.717	11.38	2.873	5.131
1977-09-24	1.119	5.917	2.885	3.861	6.033	2.682	10.78	2.751	4.99
1977-09-25	1.117	5.608	2.821	3.825	6.081	2.489	10.18	2.669	4.871
1977-09-26	0.857	5.12	2.969	3.853	5.922	2.286	9.648	2.618	4.766
1977-09-27	0.8191	4.821	3.049	3.869	5.639	2.309	9.104	2.543	4.655
1977-09-28	0.8652	4.653	3.194	4.018	5.305	2.302	8.495	2.468	4.381
1977-09-29	0.9346	4.533	3.397	4.205	4.95	2.291	7.862	2.412	4.187
1977-09-30	0.919	3.989	3.587	4.34	4.606	2.192	7.322	2.324	3.94
1977-10-01	0.8657	3.66	3.646	4.398	4.418	2.062	6.824	2.285	3.794
1977-10-02	0.8129	3.63	3.61	4.384	4.117	2.057	6.39	2.243	3.712
1977-10-03	0.8653	3.668	3.468	4.301	3.759	2.1	5.951	2.224	3.701
1977-10-04	0.9016	4.341	3.251	4.108	3.491	2.072	5.628	2.18	3.565
1977-10-05	0.9642	4.769	3.007	3.88	3.341	2.066	5.219	2.109	3.411
1977-10-06	1.178	4.958	2.787	3.613	3.381	2.049	5.015	2.284	3.389
1977-10-07	1.864	5.055	2.659	3.447	3.264	1.993	4.932	2.472	3.407
1977-10-08	1.98	5.027	2.572	3.325	3.236	1.914	5.461	2.684	3.623
1977-10-09	1.782	4.903	2.499	3.252	3.197	1.924	9.885	2.856	3.96
1977-10-10	1.644	4.711	2.484	3.261	3.159	2.045	12.32	3.004	4.355
1977-10-11	1.535	4.478	2.518	3.378	3.104	2.248	13.03	3.058	4.6
1977-10-12	1.414	4.257	2.483	3.511	3.026	2.406	13.29	3.042	4.613
1977-10-13	1.292	4.019	2.346	3.645	2.887	2.579	13.26	2.983	4.447
1977-10-14	1.183	3.732	2.382	3.78	2.901	2.678	12.82	2.893	4.192
1977-10-15	1.097	3.547	2.417	3.887	2.976	2.677	12	2.78	3.897
1977-10-16	1.035	3.463	2.428	3.881	3.129	2.608	11.02	2.672	3.606
1977-10-17	0.9933	3.373	2.418	3.805	3.411	2.509	10.09	2.594	4.034
1977-10-18	0.9941	3.278	2.41	3.708	3.769	2.424	9.223	2.52	4.176
1977-10-19	0.9953	3.195	2.508	3.605	4.202	2.614	8.465	2.474	4.066
1977-10-20	1.001	3.186	4.512	3.534	4.657	2.908	7.827	2.422	3.991
1977-10-21	0.9927	3.251	6.501	3.442	5.013	3.117	7.312	2.339	3.914
1977-10-22	1.015	3.288	7.631	3.374	5.23	3.164	6.86	2.261	3.852
1977-10-23	1.033	3.337	7.948	3.355	5.259	3.24	6.479	2.188	3.789
1977-10-24	1.055	3.439	7.631	3.315	5.126	3.326	6.163	2.134	3.711
1977-10-25	1.077	3.532	9.564	3.255	4.9	3.392	5.961	2.129	3.566
1977-10-26	1.09	3.595	16.8	3.23	4.642	3.409	6.074	2.136	3.339
1977-10-27	1.148	3.616	20	3.19	4.395	3.39	7.082	2.127	3.162
1977-10-28	1.152	3.599	19.85	3.126	4.128	3.317	7.524	2.107	3.107
1977-10-29	1.168	3.569	18.45	3.046	3.907	3.24	7.24	2.105	3.081
1977-10-30	1.192	3.52	16.23	2.995	3.725	3.15	6.831	2.076	3.035
1977-10-31	1.207	3.481	13.57	2.998	3.564	3.043	6.504	2.281	3.023
1977-11-01	1.202	3.443	14.88	3.076	3.407	2.933	6.261	2.42	3.038
1977-11-02	1.18	3.403	14.53	3.144	3.297	2.824	10.14	2.471	3.048
1977-11-03	1.811	3.809	13.04	3.179	3.192	2.719	11.21	2.487	3.115
1977-11-04	1.967	4.198	12.3	3.194	3.094	2.624	10.47	2.429	3.111
1977-11-05	1.795	5.401	11.63	3.23	3.006	2.535	9.867	2.621	5.471
1977-11-06	1.843	6.025	10.97	3.268	2.897	2.464	10.6	3.911	7.327
1977-11-07	1.862	6.665	11.31	3.346	2.747	2.894	10.93	5.158	8.648
1977-11-08	1.915	7.183	12.19	3.428	2.732	3.171	10.77	5.481	10.69
1977-11-09	2.314	11.13	12.9	3.503	2.782	3.286	11.66	5.522	11.89
1977-11-10	2.652	13.32	13.66	3.811	2.846	3.334	11.92	5.384	12.05
1977-11-11	3.347	13.95	13.97	4.154	2.945	3.306	11.64	5.078	11.61
1977-11-12	3.596	14.17	13.81	4.604	3.003	3.218	11.3	4.746	10.84
1977-11-13	3.574	13.91	13.27	5.018	3.008	3.08	14.18	4.368	10
1977-11-14	3.537	13.15	12.41	5.264	3	2.938	15.33	4.008	9.163
1977-11-15	3.451	12.08	11.35	5.335	2.954	2.822	15.17	3.694	9.223
1977-11-16	3.269	10.91	13.85	5.246	2.896	2.717	15.67	3.423	8.96
1977-11-17	3.02	9.905	20.73	5.89	3.081	2.627	15.96	3.184	10.19
1977-11-18	2.754	9.069	23.08	6.098	3.496	2.547	15.99	2.988	10.58
1977-11-19	2.503	8.419	22.78	5.939	4.148	2.489	15.9	4.073	10.52
1977-11-20	2.283	7.921	22.12	5.751	4.948	2.445	18.08	4.619	10.7
1977-11-21	2.092	9.075	21.38	5.881	5.641	2.403	18.75	4.605	10.92
1977-11-22	6.112	12.68	20.86	5.928	6.018	2.359	18.36	4.436	10.86
1977-11-23	9.612	13.93	20.25	6.236	6.017	2.319	17.91	4.175	10.55
1977-11-24	11.31	13.66	19.58	6.331	5.728	2.279	17.81	3.866	10.13
1977-11-25	12.41	15.87	18.59	6.259	5.287	2.397	18.79	3.598	9.663
1977-11-26	12.9	16.98	17.72	6.176	4.831	2.476	18.85	3.341	9.323
1977-11-27	12.47	16.92	16.94	6.929	4.632	2.478	18.43	3.137	9.313
1977-11-28	11.31	16.61	30.02	9.302	4.568	2.462	18.17	3.22	13.07
1977-11-29	9.782	16.39	36.26	10.38	4.55	2.412	18.62	4.129	15.95
1977-11-30	8.282	16.17	37.48	11.24	4.557	2.318	18.71	4.837	17.09
1977-12-01	6.958	15.87	39.05	11.94	4.498	2.242	19.67	5.26	17.77
1977-12-02	5.858	15.49	41.16	12.89	4.344	2.183	20.01	5.561	18.05
1977-12-03	4.977	15.05	41.52	13.91	4.112	2.088	19.89	5.671	17.8
1977-12-04	4.277	14.55	42.82	14.18	3.863	2.006	19.85	5.545	17.14
1977-12-05	5.451	14.84	41.58	13.97	3.991	2.399	20	5.263	16.3
1977-12-06	6.082	15.17	40.3	15.69	4.053	3.166	20.12	4.906	15.46
1977-12-07	6.183	15.63	41.04	17.61	4.017	4.166	20.11	4.54	14.66
1977-12-08	6.277	20.38	40.02	17.95	4.013	5.135	20.01	4.196	14
1977-12-09	8.871	22.14	38.3	17.57	3.981	5.444	19.84	3.897	13.46
1977-12-10	10.48	21.71	36.78	17.14	3.9	5.48	19.64	3.65	13.03
1977-12-11	11.09	21.28	35.31	16.63	5.651	5.455	19.46	3.445	12.67
1977-12-12	11.31	21.12	33.8	16.35	6.661	5.36	19.41	3.28	12.37
1977-12-13	11.03	20.95	32.31	16.47	6.95	5.153	19.59	3.138	12.11
1977-12-14	10.21	20.6	30.99	16.26	7.055	4.839	20.1	3.02	11.86
1977-12-15	9.045	20.11	29.82	15.9	7.188	4.507	20.87	2.913	11.63
1977-12-16	7.787	19.59	28.69	15.59	6.989	4.199	21.65	2.838	11.44
1977-12-17	6.63	19.09	27.62	15.26	7.738	3.921	22.19	2.78	11.24
1977-12-18	5.648	18.67	26.69	14.82	8.13	3.68	22.51	2.766	11.07
1977-12-19	4.846	18.3	25.9	14.3	9.075	3.483	22.57	2.885	10.9
1977-12-20	4.206	17.94	25.21	13.74	9.814	3.314	22.42	3.18	10.73
1977-12-21	3.7	17.62	24.61	13.25	10.22	3.16	22.12	3.583	10.56
1977-12-22	3.287	17.34	24.07	12.79	10.48	3.078	21.73	3.934	10.39
1977-12-23	2.96	17.08	23.55	12.41	10.59	3.076	21.31	4.097	10.22
1977-12-24	2.711	16.86	24.81	12.08	11.82	3.179	20.92	4.031	10.05
1977-12-25	2.51	16.61	23.82	11.85	12.17	3.343	20.55	3.811	9.895
1977-12-26	2.327	16.35	22.67	11.9	11.86	3.506	20.18	3.553	9.741
1977-12-27	2.172	16.08	22.19	12.52	11.42	3.602	19.89	3.303	9.574
1977-12-28	2.028	15.81	21.91	13.61	10.91	3.607	19.67	3.09	9.399
1977-12-29	1.905	16.69	21.67	14.84	10.32	3.532	19.43	2.972	9.221
1977-12-30	1.779	17.15	21.36	15.63	9.708	3.402	19.17	3.246	9.042
1977-12-31	1.661	17.46	20.97	15.79	9.156	3.269	18.88	3.238	8.876
1978-01-01	5.218	17.68	20.52	15.42	11.13	3.183	18.6	3.134	8.705
1978-01-02	19.41	27.56	20.07	14.78	12.52	6.992	18.27	3.079	8.55
1978-01-03	35.53	51.26	19.64	14.05	17.71	10.42	17.97	2.99	8.376
1978-01-04	46.83	65.51	19.18	13.38	20.52	12.33	17.76	2.856	8.211
1978-01-05	55.58	72.18	18.79	12.78	21.48	13.84	17.65	4.89	8.06
1978-01-06	61.08	75.6	18.44	12.26	22.15	16.34	17.52	6.864	7.936
1978-01-07	61.48	76.03	18.09	11.82	22.35	18.14	17.31	9.272	7.884
1978-01-08	56.96	71.92	17.76	11.42	21.82	19.18	17.06	11.7	7.93
1978-01-09	49.77	64.86	17.42	11.02	20.72	20.52	16.99	13.01	8.021
1978-01-10	42.07	57.04	17.02	10.67	19.22	21.02	16.85	12.86	8.063
1978-01-11	35.12	49.68	16.68	10.37	17.63	20.64	16.59	11.67	8.025
1978-01-12	29.3	43.26	16.38	10.09	16.2	19.74	16.31	10.03	7.9
1978-01-13	24.53	37.85	16.08	9.832	14.98	18.5	16	8.418	7.703
1978-01-14	20.65	36.6	15.76	9.595	14.02	17.08	15.74	7.026	7.489
1978-01-15	17.49	35.01	15.45	9.366	13.25	15.68	15.45	5.922	7.28
1978-01-16	14.98	33.14	15.17	9.151	12.6	14.41	15.12	5.079	7.084
1978-01-17	12.98	31.5	14.9	8.954	12.05	13.3	14.74	4.434	6.89
1978-01-18	11.36	29.8	14.59	8.754	11.59	12.38	14.35	3.92	6.707
1978-01-19	10.03	27.85	14.29	8.543	11.2	11.61	13.96	3.504	6.52
1978-01-20	8.944	25.77	14.02	8.355	10.87	10.99	13.58	3.184	6.367
1978-01-21	8.035	23.77	13.75	8.174	10.57	10.48	13.2	2.919	6.231
1978-01-22	7.265	21.98	13.48	7.979	10.3	10.09	12.86	2.707	6.077
1978-01-23	6.602	26.61	13.16	7.764	10.04	9.776	12.62	2.539	5.926
1978-01-24	6.02	29.58	12.85	7.576	9.767	9.514	12.41	2.429	5.781
1978-01-25	5.512	34.49	12.54	7.383	9.543	9.286	12.38	2.357	5.636
1978-01-26	5.073	37.87	12.27	7.199	9.335	9.075	17.77	2.289	5.497
1978-01-27	4.699	39.38	12.02	7.054	9.132	8.862	20.38	2.249	5.4
1978-01-28	4.371	39.88	11.79	6.935	8.922	8.662	20.39	2.514	5.36
1978-01-29	4.06	39.07	11.58	6.824	8.714	8.478	19.71	2.974	5.27
1978-01-30	3.786	37.18	11.38	6.718	8.52	15.47	18.56	3.713	5.232
1978-01-31	3.536	35.07	11.17	6.614	8.323	20.4	16.94	4.578	5.333
1978-02-01	3.315	33.03	10.97	6.507	8.122	23.16	15.31	5.186	5.56
1978-02-02	3.11	30.93	10.78	6.393	7.92	25.37	13.86	5.272	5.777
1978-02-03	2.912	28.53	10.53	6.215	7.733	26.46	12.67	4.868	5.855
1978-02-04	2.733	26.15	10.25	6.057	7.543	25.98	11.74	4.205	5.776
1978-02-05	2.573	23.98	10.04	5.929	7.364	24.37	11.02	3.558	5.602
1978-02-06	2.435	22.19	9.813	5.774	7.194	22.54	10.46	3.025	5.399
1978-02-07	2.318	20.8	9.557	5.63	7.044	20.96	10.04	2.608	5.187
1978-02-08	2.189	19.66	9.343	5.507	6.893	19.4	12.25	2.191	4.968
1978-02-09	2.089	18.76	9.149	5.408	6.727	18	21.29	1.731	4.779
1978-02-10	1.986	18.01	8.952	5.341	6.59	16.98	26.6	1.493	4.616
1978-02-11	1.891	17.4	8.799	5.489	6.44	16.15	28.44	1.398	4.451
1978-02-12	1.776	16.86	8.64	6.263	6.314	15.5	29.02	1.279	4.32
1978-02-13	1.689	16.4	8.466	7.714	6.218	14.95	28.85	1.267	4.203
1978-02-14	1.594	15.93	8.341	9.238	7.104	14.47	28.16	1.238	4.057
1978-02-15	3.892	20.58	8.213	10.16	7.561	14	27.24	1.114	3.915
1978-02-16	8.07	30.84	8.053	10.22	7.985	13.56	26.28	1.09	3.813
1978-02-17	11.92	38.13	7.89	9.575	8.608	13.16	25.13	1.084	3.696
1978-02-18	18.31	44.44	7.731	8.623	9.76	12.78	23.78	1.006	3.581
1978-02-19	26.71	50.88	7.565	7.651	13.45	12.45	22.44	1.001	3.433
1978-02-20	38.6	57.22	7.401	6.796	17.39	12.16	21.2	1.009	3.333
1978-02-21	42.61	61.11	7.24	6.127	21.63	11.91	20.02	0.9532	3.185
1978-02-22	40.59	62.59	7.078	5.6	25.29	11.73	18.98	0.9629	3.103
1978-02-23	36.61	62.26	6.934	5.195	26.8	11.54	18.2	0.9654	3.096
1978-02-24	32.36	60.68	6.802	4.883	25.63	11.35	17.58	0.9603	3.039
1978-02-25	28.66	58.04	6.677	4.674	22.68	11.12	16.94	0.9553	2.927
1978-02-26	24.8	54.85	6.562	4.537	19.17	10.91	16.56	0.8663	2.859
1978-02-27	21.24	51.5	6.446	4.428	15.83	10.74	16.37	0.871	2.759
1978-02-28	19.17	48.17	6.335	4.335	13.06	10.55	17.2	1.396	6.675
1978-03-01	17.43	45.11	6.17	4.164	10.97	10.34	21.8	2.897	6.357
1978-03-02	15.72	42.47	6.084	3.941	11.43	10.15	24.04	5.142	6.629
1978-03-03	14.64	40.27	6.189	3.949	11.32	9.972	25.15	7.235	6.135
1978-03-04	14.92	38.34	6.497	4.504	12.98	9.78	26.46	8.35	5.54
1978-03-05	16.63	36.67	6.772	5.51	15.16	9.597	27.38	8.414	7.296
1978-03-06	19.03	35.2	6.805	6.523	27.88	9.424	27.53	7.662	10.35
1978-03-07	21.36	34.16	6.614	7.082	41.16	9.25	26.94	6.539	13.73
1978-03-08	22.9	33.34	6.257	7.038	52.47	9.083	25.86	5.406	16.34
1978-03-09	23.43	32.62	5.932	6.64	61.79	8.92	24.5	4.43	17.22
1978-03-10	22.91	31.86	5.682	6.132	66.97	8.758	23.07	3.653	16.24
1978-03-11	21.69	31.07	5.46	5.594	66.43	8.591	21.76	3.07	14.23
1978-03-12	23.43	30.22	5.252	5.112	60.94	8.415	20.9	2.631	11.97
1978-03-13	24.26	29.57	5.131	4.739	53.01	8.25	20.61	2.274	10.02
1978-03-14	31.01	28.71	4.976	4.372	52.14	8.063	20.5	2.002	15.43
1978-03-15	34.78	28.24	4.806	4.445	53.2	7.899	20.72	1.783	25.27
1978-03-16	35.76	27.68	4.662	4.968	54.39	7.713	21.19	1.574	41.66
1978-03-17	35.93	27.33	4.511	5.785	56.52	7.517	22.02	1.387	58.5
1978-03-18	35.61	26.99	5.796	6.482	57.44	7.343	22.51	1.249	71.3
1978-03-19	34.5	26.58	7.365	6.71	55.5	7.179	22.64	1.144	78.28
1978-03-20	32.47	26.13	40.02	17.01	50.76	7.001	23.9	1.084	78.56
1978-03-21	29.79	25.61	100.3	30.54	44.82	6.856	24.72	1.102	73.88
1978-03-22	26.97	25.06	181.7	51.09	38.93	6.713	24.2	1.322	66.33
1978-03-23	24.49	24.57	271.3	79.75	33.62	16.64	23.55	3.184	58.07
1978-03-24	22.34	24.03	347.2	123.1	29.25	23.31	23.34	9.62	57.27
1978-03-25	20.58	23.53	386.1	156.5	25.61	27.16	23.37	23.78	57.05
1978-03-26	18.99	23.07	391.3	182.1	22.68	31.39	23.36	50.84	63.22
1978-03-27	17.74	22.48	368.9	206.9	20.43	35.68	22.89	96.9	84.93
1978-03-28	20.82	21.95	326.8	213.9	18.74	38.46	22.45	155	106.2
1978-03-29	35.57	21.05	277.7	205.7	22.43	38.74	21.67	217.8	118.1
1978-03-30	40.3	20.29	232.2	191.5	27.28	36.33	22.47	279.4	121.7
1978-03-31	38.15	19.91	195.4	170.3	34.5	32.85	22.44	316.1	120.4
1978-04-01	35.28	19.37	168.9	146.8	43.15	29.22	22.19	319.5	115.8
1978-04-02	32.73	18.49	152	126.7	49.07	25.15	22.34	299.1	110.2
1978-04-03	31.23	17.78	140.3	112.6	50.61	21.89	22.45	269.8	104.3
1978-04-04	29.02	17.22	129.6	102.4	51.4	19.03	22.47	236.7	98.2
1978-04-05	27.34	17.76	119.3	95.04	49.53	16.79	23.16	207.2	91.4
1978-04-06	27	17.85	110.5	90.31	45.89	14.81	22.97	183.9	84.45
1978-04-07	27.76	19.2	113.2	87.45	41.46	13.57	22.07	166.8	77.8
1978-04-08	28.7	19.85	109.3	84.72	36.76	12.65	21.57	151.3	72.66
1978-04-09	28.93	19.75	101.1	81.85	32.27	12.01	21.14	136.2	67.9
1978-04-10	29.11	19.97	94.09	78.7	36.4	11.88	20.67	122.7	63.63
1978-04-11	33.82	20.65	88.96	75.18	45.38	11.56	20.17	111.4	60.08
1978-04-12	37.37	20.8	84.66	71.73	51.54	10.98	19.54	101.1	57.25
1978-04-13	40.44	21.57	80.26	68.07	65.51	10.32	18.76	91.98	54.57
1978-04-14	43.01	28.53	76.13	66.04	93.02	9.751	17.92	84.82	52.23
1978-04-15	46.53	31.47	71.75	62.99	110.3	9.138	17.49	79.03	50.63
1978-04-16	48.38	31.73	67.5	59.97	110	8.566	17.68	74.2	49.05
1978-04-17	55.2	31.74	63.65	57.32	102.4	7.976	17.6	70.54	47.36
1978-04-18	56.23	31.82	60.03	55.41	98.68	7.708	16.99	66.82	46.05
1978-04-19	53.4	31.45	56.67	53.5	94.44	7.611	18.54	67.73	47.09
1978-04-20	50.12	30.79	53.51	51.23	89.72	7.556	19.18	68.41	55.04
1978-04-21	48.7	30.28	50.45	48.91	90.82	7.381	19.17	65.84	58.61
1978-04-22	52.03	29.73	48.68	46.55	91.17	7.294	19.46	62.84	58.2
1978-04-23	55.53	29.74	47.17	44.29	88.6	7.188	22.39	59.92	57.74
1978-04-24	56.76	29.32	46.64	42.23	85.75	7.788	25.7	59.3	58.94
1978-04-25	56.99	32.75	45.75	40.33	83.93	8.151	28.57	57.55	58.58
1978-04-26	67.46	33.58	44.17	38.79	82.79	8.533	34.33	54.73	57.38
1978-04-27	70.66	32.68	42.76	37.37	81.11	8.517	39.02	52.02	55.88
1978-04-28	68.22	31.47	41.91	35.99	78.82	8.516	42.72	49.51	57.64
1978-04-29	65.06	30.59	40.32	34.81	79.41	8.478	44.08	47.24	57.22
1978-04-30	61.81	30.06	38.35	33.75	87.66	8.188	44.06	44.79	55.26
1978-05-01	58.65	29.31	37.44	32.79	87.1	7.924	43.61	42.42	52.59
1978-05-02	55.5	28.25	35.7	31.6	81.22	7.496	43.07	40.45	50.64
1978-05-03	52.17	28.04	34	30.58	75.84	6.915	42.05	38.97	49.1
1978-05-04	48.96	27.3	32.24	29.53	71.81	7.287	40.81	37.07	47.2
1978-05-05	45.98	26.3	30.73	28.54	70.45	7.273	39.13	35.37	45.23
1978-05-06	43.21	25.51	29.34	27.72	68.07	7.015	37.07	33.6	43.36
1978-05-07	40.42	24.8	28.07	27.11	65.02	6.771	35.2	32.14	41.9
1978-05-08	38.69	24.96	27.12	26.36	62.12	6.488	33.44	31.33	41.75
1978-05-09	37.21	24.7	26.37	25.63	59.84	6.173	31.67	31.76	41.8
1978-05-10	35.77	24.16	25.73	24.55	58.36	5.956	30.19	31.1	41.61
1978-05-11	34.39	23.34	25.23	23.78	56.75	5.805	29.27	29.85	40.92
1978-05-12	33.23	23.1	24.43	23.01	55.06	5.671	28.18	28.54	40.33
1978-05-13	32.43	22.48	23.63	22.17	53.65	5.537	26.83	27.27	39.53
1978-05-14	31.73	21.85	22.83	21.1	52.38	5.427	25.69	26.36	38.57
1978-05-15	30.96	21.36	22.12	20.52	50.94	5.3	25.18	25.37	37.35
1978-05-16	30.22	20.85	21.75	20.03	49.47	5.076	24.58	24.28	36.03
1978-05-17	29.35	20.42	21.15	19.48	48.14	4.831	23.66	23.02	34.85
1978-05-18	28.49	19.89	20.62	18.72	50.96	4.552	23.37	22.41	33.65
1978-05-19	27.44	19.03	19.64	17.99	51.08	4.43	22.81	22.11	32.08
1978-05-20	26.51	18.31	18.89	17.43	48.28	4.411	22.3	21.6	31.46
1978-05-21	25.53	17.47	18.51	16.85	45.86	4.822	21.53	20.97	31.46
1978-05-22	24.68	16.97	17.78	16.5	44.19	5.16	21.74	20.45	31.21
1978-05-23	23.6	16.87	17.33	15.71	43.18	5.052	21.44	19.55	30.88
1978-05-24	22.43	16.55	16.63	15.06	41.56	4.741	20.74	19.16	30.69
1978-05-25	21.25	16.54	16.44	14.38	39.75	4.419	19.77	18.84	30.18
1978-05-26	20.66	16.21	16.5	14.05	38.29	4.116	18.37	18.06	29.22
1978-05-27	20.64	18.27	17.21	14.01	36.84	3.918	17.26	17.21	28.62
1978-05-28	20.05	18.39	16.72	13.5	35.5	3.783	16.66	17.01	27.57
1978-05-29	19.64	26.1	16.23	13.31	34.45	3.543	16.19	16.6	26.36
1978-05-30	18.78	34.68	16.15	13.21	34.39	3.073	16.14	16.37	25.74
1978-05-31	17.72	41.3	16.1	12.63	33.4	2.858	15.9	15.9	25.05
1978-06-01	17.19	49.1	15.51	12.18	32.98	2.688	15.93	15.11	24.54
1978-06-02	16.91	56.55	14.95	12.21	32.74	2.661	16.24	14.58	24.37
1978-06-03	17.91	60.64	14.62	12.25	31.89	2.729	16.36	14.19	23.43
1978-06-04	18.08	60.21	14.12	11.95	30.77	2.801	17.81	13.92	25.08
1978-06-05	20.19	56.77	13.57	11.26	30.52	2.472	19.79	13.49	25.82
1978-06-06	22.43	51.95	13.68	11.35	30.87	2.133	21.63	12.98	25.5
1978-06-07	24.14	47.29	13.37	11.58	30.22	2.271	22.77	12.77	26.25
1978-06-08	25.27	43.16	13.23	11.44	29.19	2.467	23.33	12.58	32.56
1978-06-09	25.38	39.57	12.79	11.07	27.69	2.366	22.89	12.04	34
1978-06-10	24.61	36.89	13.39	10.83	26.26	2.191	21.83	11.71	31.33
1978-06-11	42.04	34.42	12.84	10.87	25.97	1.736	21.4	11.29	29.01
1978-06-12	52.2	32.35	12.09	10.55	25.58	1.74	21.06	11.29	27.27
1978-06-13	57.15	31.91	11.59	10.14	24.99	1.777	20.22	11.15	25.47
1978-06-14	60.33	30.68	11.39	9.903	24.61	1.731	19.51	10.72	23.79
1978-06-15	62.62	28.95	11.21	9.575	23.99	1.849	18.92	11.93	22.62
1978-06-16	62.91	27.97	10.96	9.579	23.14	1.866	18.28	11.96	21.77
1978-06-17	63.83	27.42	10.97	9.374	22.47	1.959	17.17	11.62	20.94
1978-06-18	63.86	26.79	11.07	9.195	21.81	2.254	16.74	11.12	20.1
1978-06-19	63.3	26.29	10.89	9.558	21.87	2.464	16.5	10.98	18.94
1978-06-20	61.99	27.41	10.9	10.45	21.48	2.587	16.05	10.7	18.76
1978-06-21	61.81	27.54	10.84	11.56	21.18	2.535	15.57	10.6	18.22
1978-06-22	60.52	27.4	10.67	12.59	20.87	2.587	15.46	10.31	18.04
[truncated: 8,228 more rows]
